# Supplementary material for: Balancing the scales: assessing the impact of irrigation and pathogen burden on potato blackleg disease and soil microbial communities
Source: Microbiome. 2024 Oct 21;12:210. doi: 10.1186/s40168-024-01918-6 (PMC11492761; doi:10.1186/s40168-024-01918-6)
Supplement: Supplementary file 2 — Supplementary Material 1: Supplementary data file 1. Layout of the plots [file 40168_2024_1918_MOESM1_ESM.xlsx]

## Sheet: meta_data
Sample-Names	Plot_area	Plot_number	Blackleg_Inc_plot	Blackleg_Symptoms_Percent_CK	Blackleg_plot	Scab_plot		Pot_Root_Ridge	Potato_Type	Irrigation_Type2	Irrigation_Type	Potato_Irrigation	Potato_Irrigation_Time	Potato_Irrigation_Time2	Irrigation_Precip	Irrigation_Volume_mm	Potato_Time2	Potato_Time2_R	Time_Point2	Time_Point	Irrigation_Type2_R	Root_Ridge	Replicate	Pba_start_CFU	Pbc_start_CFU	Blackleg_Symptoms_Plot	Scab_Symptoms_Percent	Blackleg_Symptoms_Prevalence_MS	Blackleg_Symptoms_Prevalence_ANG	Tubers_Rot_Perc	Tubers_Rot_ANG	Weight_Rotted_Tubers	Sample_or_Control	Irrigation_Type_Time	Date_Sampled	SMD_sampling	Ground_Cover	Rainfall	Min_air_temp	Mean_air_temp	Max_air_temp	Min_Ridge_temp	Mean_Ridge_temp	Max_Ridge_temp
E-I15-1_S10	2	1_9						Estima_Ri	Estima	Irrigation_1	Irrigation_15	E_I15	E_I15_T0	1A	452.5	251	Estima_T_E	Estima_T_E_Ri	T_E	T0	Irrigation_1_Ri	Ridge	1	0	0								True Sample	Irrigation_15_T0	2020-04-23
E-I15-1_S91	2	1_9						Estima_Ri	Estima	Irrigation_1	Irrigation_15	E_I15	E_I15_T0	1A	452.5	251	Estima_T_E	Estima_T_E_Ri	T_E	T0	Irrigation_1_Ri	Ridge	1	0	0								True Sample	Irrigation_15_T0	2020-04-23
E-I15-2_S115	3	2_3						Estima_Ri	Estima	Irrigation_1	Irrigation_15	E_I15	E_I15_T0	1A	452.5	251	Estima_T_E	Estima_T_E_Ri	T_E	T0	Irrigation_1_Ri	Ridge	1	0	0								True Sample	Irrigation_15_T0	2020-04-23
E-I15-2_S34	3	2_3						Estima_Ri	Estima	Irrigation_1	Irrigation_15	E_I15	E_I15_T0	1A	452.5	251	Estima_T_E	Estima_T_E_Ri	T_E	T0	Irrigation_1_Ri	Ridge	1	0	0								True Sample	Irrigation_15_T0	2020-04-23
E-I15-3_S98	7	3_9						Estima_Ri	Estima	Irrigation_1	Irrigation_15	E_I15	E_I15_T0	1A	452.5	251	Estima_T_E	Estima_T_E_Ri	T_E	T0	Irrigation_1_Ri	Ridge	1	0	0								True Sample	Irrigation_15_T0	2020-04-23
E-I15-1-RI_S140	2	1_9	2		4.167	1.84		Estima_Ri	Estima	Irrigation_1	Irrigation_15	E_I15	E_I15_T2	2A	452.5	251	Estima_T_H	Estima_T_H_Ri	T_H	T2	Irrigation_1_Ri	Ridge	1	0	0	2	1.84	2.8	9.5	1.17	5.03	0.77	True Sample	Irrigation_15_T2	2020-09-15	28.2	9	0.1	10.8	19.4	29.5	16.2	17.3	18.6
E-I15-1-RI_S59	2	1_9	2		4.167	1.84		Estima_Ri	Estima	Irrigation_1	Irrigation_15	E_I15	E_I15_T2	2A	452.5	251	Estima_T_H	Estima_T_H_Ri	T_H	T2	Irrigation_1_Ri	Ridge	1	0	0	2	1.84	2.8	9.5	1.17	5.03	0.77	True Sample	Irrigation_15_T2	2020-09-15	28.2	9	0.1	10.8	19.4	29.5	16.2	17.3	18.6
E-I15-1-RO_S152	2	1_9	2		4.167	1.84		Estima_Ro	Estima	Irrigation_1	Irrigation_15	E_I15	E_I15_T2	2A	452.5	251	Estima_T_H	Estima_T_H_Ro	T_H	T2	Irrigation_1_Ro	Root	1	0	0	2	1.84	2.8	9.5	1.17	5.03	0.77	True Sample	Irrigation_15_T2	2020-09-15	28.2	9	0.1	10.8	19.4	29.5	16.2	17.3	18.6
E-I15-1-RO_S71	2	1_9	2		4.167	1.84		Estima_Ro	Estima	Irrigation_1	Irrigation_15	E_I15	E_I15_T2	2A	452.5	251	Estima_T_H	Estima_T_H_Ro	T_H	T2	Irrigation_1_Ro	Root	1	0	0	2	1.84	2.8	9.5	1.17	5.03	0.77	True Sample	Irrigation_15_T2	2020-09-15	28.2	9	0.1	10.8	19.4	29.5	16.2	17.3	18.6
E-I15-2-RI_S164	3	2_3	1		2.083	1.92		Estima_Ri	Estima	Irrigation_1	Irrigation_15	E_I15	E_I15_T2	2A	452.5	251	Estima_T_H	Estima_T_H_Ri	T_H	T2	Irrigation_1_Ri	Ridge	1	0	0	1	1.92	2.8	9.5	1.17	5.03	0.77	True Sample	Irrigation_15_T2	2020-09-15	28.2	9	0.1	10.8	19.4	29.5	16.2	17.3	18.6
E-I15-2-RI_S83	3	2_3	1		2.083	1.92		Estima_Ri	Estima	Irrigation_1	Irrigation_15	E_I15	E_I15_T2	2A	452.5	251	Estima_T_H	Estima_T_H_Ri	T_H	T2	Irrigation_1_Ri	Ridge	1	0	0	1	1.92	2.8	9.5	1.17	5.03	0.77	True Sample	Irrigation_15_T2	2020-09-15	28.2	9	0.1	10.8	19.4	29.5	16.2	17.3	18.6
E-I15-2-RO_S176	3	2_3	1		2.083	1.92		Estima_Ro	Estima	Irrigation_1	Irrigation_15	E_I15	E_I15_T2	2A	452.5	251	Estima_T_H	Estima_T_H_Ro	T_H	T2	Irrigation_1_Ro	Root	1	0	0	1	1.92	2.8	9.5	1.17	5.03	0.77	True Sample	Irrigation_15_T2	2020-09-15	28.2	9	0.1	10.8	19.4	29.5	16.2	17.3	18.6
E-I15-2-RO_S95	3	2_3	1		2.083	1.92		Estima_Ro	Estima	Irrigation_1	Irrigation_15	E_I15	E_I15_T2	2A	452.5	251	Estima_T_H	Estima_T_H_Ro	T_H	T2	Irrigation_1_Ro	Root	1	0	0	1	1.92	2.8	9.5	1.17	5.03	0.77	True Sample	Irrigation_15_T2	2020-09-15	28.2	9	0.1	10.8	19.4	29.5	16.2	17.3	18.6
E-I15-3_S179	7	3_9						Estima_Ri	Estima	Irrigation_1	Irrigation_15	E_I15	E_I15_T2	2A	452.5	251	Estima_T_H	Estima_T_H_Ri	T_E	T0	Irrigation_1_Ri	Ridge	1	0	0								True Sample	Irrigation_15_T0	2020-09-15	28.2	9	0.1	10.8	19.4	29.5	16.2	17.3	18.6
E-I15-3-RI_S102	7	3_9	3		6.25	2.05		Estima_Ri	Estima	Irrigation_1	Irrigation_15	E_I15	E_I15_T2	2A	452.5	251	Estima_T_H	Estima_T_H_Ri	T_H	T2	Irrigation_1_Ri	Ridge	1	0	0	3	2.05	2.8	9.5	1.17	5.03	0.77	True Sample	Irrigation_15_T2	2020-09-15	28.2	9	0.1	10.8	19.4	29.5	16.2	17.3	18.6
E-I15-3-RI_S183	7	3_9	3		6.25	2.05		Estima_Ri	Estima	Irrigation_1	Irrigation_15	E_I15	E_I15_T2	2A	452.5	251	Estima_T_H	Estima_T_H_Ri	T_H	T2	Irrigation_1_Ri	Ridge	1	0	0	3	2.05	2.8	9.5	1.17	5.03	0.77	True Sample	Irrigation_15_T2	2020-09-15	28.2	9	0.1	10.8	19.4	29.5	16.2	17.3	18.6
E-I15-3-RO_S106	7	3_9	3		6.25	2.05		Estima_Ro	Estima	Irrigation_1	Irrigation_15	E_I15	E_I15_T2	2A	452.5	251	Estima_T_H	Estima_T_H_Ro	T_H	T2	Irrigation_1_Ro	Root	1	0	0	3	2.05	2.8	9.5	1.17	5.03	0.77	True Sample	Irrigation_15_T2	2020-09-15	28.2	9	0.1	10.8	19.4	29.5	16.2	17.3	18.6
E-I15-3-RO_S187	7	3_9	3		6.25	2.05		Estima_Ro	Estima	Irrigation_1	Irrigation_15	E_I15	E_I15_T2	2A	452.5	251	Estima_T_H	Estima_T_H_Ro	T_H	T2	Irrigation_1_Ro	Root	1	0	0	3	2.05	2.8	9.5	1.17	5.03	0.77	True Sample	Irrigation_15_T2	2020-09-15	28.2	9	0.1	10.8	19.4	29.5	16.2	17.3	18.6
E-I25-1_S174	2	1_8			6.25			Estima_Ri	Estima	Irrigation_3	Irrigation_25	E_I40	E_I25_T0	1B	452.5	251	Estima_T_E	Estima_T_E_Ri	T_E	T0	Irrigation_3_Ri	Ridge	1	0	0								True Sample	Irrigation_25_T0	2020-04-23
E-I25-1_S93	2	1_8			6.25			Estima_Ri	Estima	Irrigation_3	Irrigation_25	E_I40	E_I25_T0	1B	452.5	251	Estima_T_E	Estima_T_E_Ri	T_E	T0	Irrigation_3_Ri	Ridge	1	0	0								True Sample	Irrigation_25_T0	2020-04-23
E-I25-2_S70	4	2_7			6.25			Estima_Ri	Estima	Irrigation_3	Irrigation_25	E_I40	E_I25_T0	1B	452.5	251	Estima_T_E	Estima_T_E_Ri	T_E	T0	Irrigation_3_Ri	Ridge	1	0	0								True Sample	Irrigation_25_T0	2020-04-23
E-I25-3_S103	7	3_8			6.25			Estima_Ri	Estima	Irrigation_3	Irrigation_25	E_I40	E_I25_T0	1B	452.5	251	Estima_T_E	Estima_T_E_Ri	T_E	T0	Irrigation_3_Ri	Ridge	1	0	0								True Sample	Irrigation_25_T0	2020-04-23
E-I25-3-S184	7	3_8			6.25			Estima_Ri	Estima	Irrigation_3	Irrigation_25	E_I40	E_I25_T0	1B	452.5	251	Estima_T_E	Estima_T_E_Ri	T_E	T0	Irrigation_3_Ri	Ridge	1	0	0								True Sample	Irrigation_25_T0	2020-04-23
E-I25-1-RI_S116	2	1_8	2		4.167	2.37		Estima_Ri	Estima	Irrigation_3	Irrigation_25	E_I40	E_I25_T2	2B	452.5	251	Estima_T_H	Estima_T_H_Ri	T_H	T2	Irrigation_3_Ri	Ridge	1	0	0	2	2.37	2.8	9.5	1.17	5.03	0.77	True Sample	Irrigation_25_T2	2020-09-15	28.2	11.8	0.1	10.8	19.4	29.5	16.2	17.3	18.6
E-I25-1-RI_S35	2	1_8	2		4.167	2.37		Estima_Ri	Estima	Irrigation_3	Irrigation_25	E_I40	E_I25_T2	2B	452.5	251	Estima_T_H	Estima_T_H_Ri	T_H	T2	Irrigation_3_Ri	Ridge	1	0	0	2	2.37	2.8	9.5	1.17	5.03	0.77	True Sample	Irrigation_25_T2	2020-09-15	28.2	11.8	0.1	10.8	19.4	29.5	16.2	17.3	18.6
E-I25-1-RO_S128	2	1_8	2		4.167	2.37		Estima_Ro	Estima	Irrigation_3	Irrigation_25	E_I40	E_I25_T2	2B	452.5	251	Estima_T_H	Estima_T_H_Ro	T_H	T2	Irrigation_3_Ro	Root	1	0	0	2	2.37	2.8	9.5	1.17	5.03	0.77	True Sample	Irrigation_25_T2	2020-09-15	28.2	11.8	0.1	10.8	19.4	29.5	16.2	17.3	18.6
E-I25-1-RO_S47	2	1_8	2		4.167	2.37		Estima_Ro	Estima	Irrigation_3	Irrigation_25	E_I40	E_I25_T2	2B	452.5	251	Estima_T_H	Estima_T_H_Ro	T_H	T2	Irrigation_3_Ro	Root	1	0	0	2	2.37	2.8	9.5	1.17	5.03	0.77	True Sample	Irrigation_25_T2	2020-09-15	28.2	11.8	0.1	10.8	19.4	29.5	16.2	17.3	18.6
E-I25-2_S151	4	2_7						Estima_Ri	Estima	Irrigation_3	Irrigation_25	E_I40	E_I25_T2	2B	452.5	251	Estima_T_H	Estima_T_E_Ri	T_E	T0	Irrigation_3_Ri	Ridge	1	0	0								True Sample	Irrigation_25_T0	2020-04-23
E-I25-2-RI_S12	4	2_7	0		0	2.38		Estima_Ri	Estima	Irrigation_3	Irrigation_25	E_I40	E_I25_T2	2B	452.5	251	Estima_T_H	Estima_T_H_Ri	T_H	T2	Irrigation_3_Ri	Ridge	1	0	0	0	2.38	2.8	9.5	1.17	5.03	0.77	True Sample	Irrigation_25_T2	2020-09-15	28.2	11.8	0.1	10.8	19.4	29.5	16.2	17.3	18.6
E-I25-2-RI_S93	4	2_7	0		0	2.38		Estima_Ri	Estima	Irrigation_3	Irrigation_25	E_I40	E_I25_T2	2B	452.5	251	Estima_T_H	Estima_T_H_Ri	T_H	T2	Irrigation_3_Ri	Ridge	1	0	0	0	2.38	2.8	9.5	1.17	5.03	0.77	True Sample	Irrigation_25_T2	2020-09-15	28.2	11.8	0.1	10.8	19.4	29.5	16.2	17.3	18.6
E-I25-2-RO_S105	4	2_7	0		0	2.38		Estima_Ro	Estima	Irrigation_3	Irrigation_25	E_I40	E_I25_T2	2B	452.5	251	Estima_T_H	Estima_T_H_Ro	T_H	T2	Irrigation_3_Ro	Root	1	0	0	0	2.38	2.8	9.5	1.17	5.03	0.77	True Sample	Irrigation_25_T2	2020-09-15	28.2	11.8	0.1	10.8	19.4	29.5	16.2	17.3	18.6
E-I25-2-RO_S24	4	2_7	0		0	2.38		Estima_Ro	Estima	Irrigation_3	Irrigation_25	E_I40	E_I25_T2	2B	452.5	251	Estima_T_H	Estima_T_H_Ro	T_H	T2	Irrigation_3_Ro	Root	1	0	0	0	2.38	2.8	9.5	1.17	5.03	0.77	True Sample	Irrigation_25_T2	2020-09-15	28.2	11.8	0.1	10.8	19.4	29.5	16.2	17.3	18.6
E-I25-3-RI_S107	7	3_8	2		4.167	3.67		Estima_Ri	Estima	Irrigation_3	Irrigation_25	E_I40	E_I25_T2	2B	452.5	251	Estima_T_H	Estima_T_H_Ri	T_H	T2	Irrigation_3_Ri	Ridge	1	0	0	2	3.67	2.8	9.5	1.17	5.03	0.77	True Sample	Irrigation_25_T2	2020-09-15	28.2	11.8	0.1	10.8	19.4	29.5	16.2	17.3	18.6
E-I25-3-RI_S188	7	3_8	2		4.167	3.67		Estima_Ri	Estima	Irrigation_3	Irrigation_25	E_I40	E_I25_T2	2B	452.5	251	Estima_T_H	Estima_T_H_Ri	T_H	T2	Irrigation_3_Ri	Ridge	1	0	0	2	3.67	2.8	9.5	1.17	5.03	0.77	True Sample	Irrigation_25_T2	2020-09-15	28.2	11.8	0.1	10.8	19.4	29.5	16.2	17.3	18.6
E-I25-3-RO_S111	7	3_8	2		4.167	3.67		Estima_Ro	Estima	Irrigation_3	Irrigation_25	E_I40	E_I25_T2	2B	452.5	251	Estima_T_H	Estima_T_H_Ro	T_H	T2	Irrigation_3_Ro	Root	1	0	0	2	3.67	2.8	9.5	1.17	5.03	0.77	True Sample	Irrigation_25_T2	2020-09-15	28.2	11.8	0.1	10.8	19.4	29.5	16.2	17.3	18.6
E-I25-3-RO_S192	7	3_8	2		4.167	3.67		Estima_Ro	Estima	Irrigation_3	Irrigation_25	E_I40	E_I25_T2	2B	452.5	251	Estima_T_H	Estima_T_H_Ro	T_H	T2	Irrigation_3_Ro	Root	1	0	0	2	3.67	2.8	9.5	1.17	5.03	0.77	True Sample	Irrigation_25_T2	2020-09-15	28.2	11.8	0.1	10.8	19.4	29.5	16.2	17.3	18.6
E-IS-1_S162	2	1_7						Estima_Ri	Estima	Irrigation_2	Irrigation_Scab	E_IS	E_IS_T0	1C	351.5	150	Estima_T_E	Estima_T_E_Ri	T_E	T0	Irrigation_2_Ri	Ridge	1	0	0								True Sample	Irrigation_Scab_T0	2020-04-23
E-IS-1_S81	2	1_7						Estima_Ri	Estima	Irrigation_2	Irrigation_Scab	E_IS	E_IS_T0	1C	351.5	150	Estima_T_E	Estima_T_E_Ri	T_E	T0	Irrigation_2_Ri	Ridge	1	0	0								True Sample	Irrigation_Scab_T0	2020-04-23
E-IS-2_S153	5	2_12						Estima_Ri	Estima	Irrigation_2	Irrigation_Scab	E_IS	E_IS_T0	1C	351.5	150	Estima_T_E	Estima_T_E_Ri	T_E	T0	Irrigation_2_Ri	Ridge	1	0	0								True Sample	Irrigation_Scab_T0	2020-04-23
E-IS-2_S72	5	2_12						Estima_Ri	Estima	Irrigation_2	Irrigation_Scab	E_IS	E_IS_T0	1C	351.5	150	Estima_T_E	Estima_T_E_Ri	T_E	T0	Irrigation_2_Ri	Ridge	1	0	0								True Sample	Irrigation_Scab_T0	2020-04-23
E-IS-3_S110	7	3_11						Estima_Ri	Estima	Irrigation_2	Irrigation_Scab	E_IS	E_IS_T0	1C	351.5	150	Estima_T_E	Estima_T_E_Ri	T_E	T0	Irrigation_2_Ri	Ridge	1	0	0								True Sample	Irrigation_Scab_T0	2020-04-23
E-IS-3_S191	7	3_11						Estima_Ri	Estima	Irrigation_2	Irrigation_Scab	E_IS	E_IS_T0	1C	351.5	150	Estima_T_E	Estima_T_E_Ri	T_E	T0	Irrigation_2_Ri	Ridge	1	0	0								True Sample	Irrigation_Scab_T0	2020-04-23
E-IS-1-RI_S11	2	1_7	3		6.25	1.84		Estima_Ri	Estima	Irrigation_2	Irrigation_Scab	E_IS	E_IS_T2	2C	351.5	150	Estima_T_H	Estima_T_H_Ri	T_H	T2	Irrigation_2_Ri	Ridge	1	0	0	3	1.84	3.5	10.7	0.73	4	0.3	True Sample	Irrigation_Scab_T2	2020-09-15	36.9	17.7	0.1	10.8	19.4	29.5	16.2	17.3	18.6
E-IS-1-RI_S92	2	1_7	3		6.25	1.84		Estima_Ri	Estima	Irrigation_2	Irrigation_Scab	E_IS	E_IS_T2	2C	351.5	150	Estima_T_H	Estima_T_H_Ri	T_H	T2	Irrigation_2_Ri	Ridge	1	0	0	3	1.84	3.5	10.7	0.73	4	0.3	True Sample	Irrigation_Scab_T2	2020-09-15	36.9	17.7	0.1	10.8	19.4	29.5	16.2	17.3	18.6
E-IS-1-RO_S104	2	1_7	3		6.25	1.84		Estima_Ro	Estima	Irrigation_2	Irrigation_Scab	E_IS	E_IS_T2	2C	351.5	150	Estima_T_H	Estima_T_H_Ro	T_H	T2	Irrigation_2_Ro	Root	1	0	0	3	1.84	3.5	10.7	0.73	4	0.3	True Sample	Irrigation_Scab_T2	2020-09-15	36.9	17.7	0.1	10.8	19.4	29.5	16.2	17.3	18.6
E-IS-1-RO_S23	2	1_7	3		6.25	1.84		Estima_Ro	Estima	Irrigation_2	Irrigation_Scab	E_IS	E_IS_T2	2C	351.5	150	Estima_T_H	Estima_T_H_Ro	T_H	T2	Irrigation_2_Ro	Root	1	0	0	3	1.84	3.5	10.7	0.73	4	0.3	True Sample	Irrigation_Scab_T2	2020-09-15	36.9	17.7	0.1	10.8	19.4	29.5	16.2	17.3	18.6
E-IS-2-RI_S178	5	2_12	1		2.083	2.92		Estima_Ri	Estima	Irrigation_2	Irrigation_Scab	E_IS	E_IS_T2	2C	351.5	150	Estima_T_H	Estima_T_H_Ri	T_H	T2	Irrigation_2_Ri	Ridge	1	0	0	0	2.92	3.5	10.7	0.73	4	0.3	True Sample	Irrigation_Scab_T2	2020-09-15	36.9	17.7	0.1	10.8	19.4	29.5	16.2	17.3	18.6
E-IS-2-RI_S97	5	2_12	1		2.083	2.92		Estima_Ri	Estima	Irrigation_2	Irrigation_Scab	E_IS	E_IS_T2	2C	351.5	150	Estima_T_H	Estima_T_H_Ri	T_H	T2	Irrigation_2_Ri	Ridge	1	0	0	0	2.92	3.5	10.7	0.73	4	0.3	True Sample	Irrigation_Scab_T2	2020-09-15	36.9	17.7	0.1	10.8	19.4	29.5	16.2	17.3	18.6
E-IS-2-RO_S101	5	2_12	1		2.083	2.92		Estima_Ro	Estima	Irrigation_2	Irrigation_Scab	E_IS	E_IS_T2	2C	351.5	150	Estima_T_H	Estima_T_H_Ro	T_H	T2	Irrigation_2_Ro	Root	1	0	0	0	2.92	3.5	10.7	0.73	4	0.3	True Sample	Irrigation_Scab_T2	2020-09-15	36.9	17.7	0.1	10.8	19.4	29.5	16.2	17.3	18.6
E-IS-2-RO_S182	5	2_12	1		2.083	2.92		Estima_Ro	Estima	Irrigation_2	Irrigation_Scab	E_IS	E_IS_T2	2C	351.5	150	Estima_T_H	Estima_T_H_Ro	T_H	T2	Irrigation_2_Ro	Root	1	0	0	0	2.92	3.5	10.7	0.73	4	0.3	True Sample	Irrigation_Scab_T2	2020-09-15	36.9	17.7	0.1	10.8	19.4	29.5	16.2	17.3	18.6
E-IS-3-RI_S100	7	3_11	4		8.333	2.05		Estima_Ri	Estima	Irrigation_2	Irrigation_Scab	E_IS	E_IS_T2	2C	351.5	150	Estima_T_H	Estima_T_H_Ri	T_H	T2	Irrigation_2_Ri	Ridge	1	0	0	4	2.05	3.5	10.7	0.73	4	0.3	True Sample	Irrigation_Scab_T2	2020-09-15	36.9	17.7	0.1	10.8	19.4	29.5	16.2	17.3	18.6
E-IS-3-RI_S181	7	3_11	4		8.333	2.05		Estima_Ri	Estima	Irrigation_2	Irrigation_Scab	E_IS	E_IS_T2	2C	351.5	150	Estima_T_H	Estima_T_H_Ri	T_H	T2	Irrigation_2_Ri	Ridge	1	0	0	4	2.05	3.5	10.7	0.73	4	0.3	True Sample	Irrigation_Scab_T2	2020-09-15	36.9	17.7	0.1	10.8	19.4	29.5	16.2	17.3	18.6
E-IS-3-RO_S104	7	3_11	4		8.333	2.05		Estima_Ro	Estima	Irrigation_2	Irrigation_Scab	E_IS	E_IS_T2	2C	351.5	150	Estima_T_H	Estima_T_H_Ro	T_H	T2	Irrigation_2_Ro	Root	1	0	0	4	2.05	3.5	10.7	0.73	4	0.3	True Sample	Irrigation_Scab_T2	2020-09-15	36.9	17.7	0.1	10.8	19.4	29.5	16.2	17.3	18.6
E-IS-3-RO_S185	7	3_11	4		8.333	2.05		Estima_Ro	Estima	Irrigation_2	Irrigation_Scab	E_IS	E_IS_T2	2C	351.5	150	Estima_T_H	Estima_T_H_Ro	T_H	T2	Irrigation_2_Ro	Root	1	0	0	4	2.05	3.5	10.7	0.73	4	0.3	True Sample	Irrigation_Scab_T2	2020-09-15	36.9	17.7	0.1	10.8	19.4	29.5	16.2	17.3	18.6
E-U-1_S150	1	1_4						Estima_Ri	Estima	Unirrigated	Unirrigated	E_U	E_IU_T0	1D	201.5	0	Estima_T_E	Estima_T_E_Ri	T_E	T0	Unirrigated_Ri	Ridge	1	0	0								True Sample	Unirrigated_T0	2020-04-23
E-U-1_S69	1	1_4						Estima_Ri	Estima	Unirrigated	Unirrigated	E_U	E_IU_T0	1D	201.5	0	Estima_T_E	Estima_T_E_Ri	T_E	T0	Unirrigated_Ri	Ridge	1	0	0								True Sample	Unirrigated_T0	2020-04-23
E-U-3_S105	6	3_4						Estima_Ri	Estima	Unirrigated	Unirrigated	E_U	E_IU_T0	1D	201.5	0	Estima_T_E	Estima_T_E_Ri	T_E	T0	Unirrigated_Ri	Ridge	1	0	0								True Sample	Unirrigated_T0	2020-04-23
E-U-3_S186	6	3_4						Estima_Ri	Estima	Unirrigated	Unirrigated	E_U	E_IU_T0	1D	201.5	0	Estima_T_E	Estima_T_E_Ri	T_E	T0	Unirrigated_Ri	Ridge	1	0	0								True Sample	Unirrigated_T0	2020-04-23
E-U2_S117	5	2_11						Estima_Ri	Estima	Unirrigated	Unirrigated	E_U	E_IU_T0	1D	201.5	0	Estima_T_E	Estima_T_E_Ri	T_E	T0	Unirrigated_Ri	Ridge	1	0	0								True Sample	Unirrigated_T0	2020-04-23
E-U2_S36	5	2_11						Estima_Ri	Estima	Unirrigated	Unirrigated	E_U	E_IU_T0	1D	201.5	0	Estima_T_E	Estima_T_E_Ri	T_E	T0	Unirrigated_Ri	Ridge	1	0	0								True Sample	Unirrigated_T0	2020-04-23
E-U-3-RI_S109	6	3_4	1		2.083	7.72		Estima_Ri	Estima	Unirrigated	Unirrigated	E_U	E_IU_T2	2D	201.5	0	Estima_T_H	Estima_T_H_Ri	T_H	T2	Unirrigated_Ri	Ridge	3	0	0	1	7.72	0.7	2.8	0.53	2.42	0.13	True Sample	Unirrigated_T2	2020-09-15	13.8	14.3	0.1	10.8	19.4	29.5	16.2	17.3	18.6
E-U-3-RI_S190	6	3_4	1		2.083	7.72		Estima_Ri	Estima	Unirrigated	Unirrigated	E_U	E_IU_T2	2D	201.5	0	Estima_T_H	Estima_T_H_Ri	T_H	T2	Unirrigated_Ri	Ridge	3	0	0	1	7.72	0.7	2.8	0.53	2.42	0.13	True Sample	Unirrigated_T2	2020-09-15	13.8	14.3	0.1	10.8	19.4	29.5	16.2	17.3	18.6
E-U-3-RO_S180	6	3_4	1		2.083	7.72		Estima_Ro	Estima	Unirrigated	Unirrigated	E_U	E_IU_T2	2D	201.5	0	Estima_T_H	Estima_T_H_Ro	T_H	T2	Unirrigated_Ro	Root	3	0	0	1	7.72	0.7	2.8	0.53	2.42	0.13	True Sample	Unirrigated_T2	2020-09-15	13.8	14.3	0.1	10.8	19.4	29.5	16.2	17.3	18.6
E-U-3-RO_S99	6	3_4	1		2.083	7.72		Estima_Ro	Estima	Unirrigated	Unirrigated	E_U	E_IU_T2	2D	201.5	0	Estima_T_H	Estima_T_H_Ro	T_H	T2	Unirrigated_Ro	Root	3	0	0	1	7.72	0.7	2.8	0.53	2.42	0.13	True Sample	Unirrigated_T2	2020-09-15	13.8	14.3	0.1	10.8	19.4	29.5	16.2	17.3	18.6
E-U1-RI_S163	1	1_4	0		0	4.24		Estima_Ri	Estima	Unirrigated	Unirrigated	E_U	E_IU_T2	2D	201.5	0	Estima_T_H	Estima_T_H_Ri	T_H	T2	Unirrigated_Ri	Ridge	3	0	0	0	4.24	0.7	2.8	0.53	2.42	0.13	True Sample	Unirrigated_T2	2020-09-15	13.8	14.3	0.1	10.8	19.4	29.5	16.2	17.3	18.6
E-U1-RI_S82	1	1_4	0		0	4.24		Estima_Ri	Estima	Unirrigated	Unirrigated	E_U	E_IU_T2	2D	201.5	0	Estima_T_H	Estima_T_H_Ri	T_H	T2	Unirrigated_Ri	Ridge	3	0	0	0	4.24	0.7	2.8	0.53	2.42	0.13	True Sample	Unirrigated_T2	2020-09-15	13.8	14.3	0.1	10.8	19.4	29.5	16.2	17.3	18.6
E-U1-RO_S175	1	1_4	0		0	4.24		Estima_Ro	Estima	Unirrigated	Unirrigated	E_U	E_IU_T2	2D	201.5	0	Estima_T_H	Estima_T_H_Ro	T_H	T2	Unirrigated_Ro	Root	3	0	0	0	4.24	0.7	2.8	0.53	2.42	0.13	True Sample	Unirrigated_T2	2020-09-15	13.8	14.3	0.1	10.8	19.4	29.5	16.2	17.3	18.6
E-U1-RO_S94	1	1_4	0		0	4.24		Estima_Ro	Estima	Unirrigated	Unirrigated	E_U	E_IU_T2	2D	201.5	0	Estima_T_H	Estima_T_H_Ro	T_H	T2	Unirrigated_Ro	Root	3	0	0	0	4.24	0.7	2.8	0.53	2.42	0.13	True Sample	Unirrigated_T2	2020-09-15	13.8	14.3	0.1	10.8	19.4	29.5	16.2	17.3	18.6
E-U2-RI_S129	5	2_11	0		0	4.32		Estima_Ri	Estima	Unirrigated	Unirrigated	E_U	E_IU_T2	2D	201.5	0	Estima_T_H	Estima_T_H_Ri	T_H	T2	Unirrigated_Ri	Ridge	3	0	0	0	4.32	0.7	2.8	0.53	2.42	0.13	True Sample	Unirrigated_T2	2020-09-15	13.8	14.3	0.1	10.8	19.4	29.5	16.2	17.3	18.6
E-U2-RI_S48	5	2_11	0		0	4.32		Estima_Ri	Estima	Unirrigated	Unirrigated	E_U	E_IU_T2	2D	201.5	0	Estima_T_H	Estima_T_H_Ri	T_H	T2	Unirrigated_Ri	Ridge	3	0	0	0	4.32	0.7	2.8	0.53	2.42	0.13	True Sample	Unirrigated_T2	2020-09-15	13.8	14.3	0.1	10.8	19.4	29.5	16.2	17.3	18.6
E-U2-RO_S141	5	2_11	0		0	4.32		Estima_Ro	Estima	Unirrigated	Unirrigated	E_U	E_IU_T2	2D	201.5	0	Estima_T_H	Estima_T_H_Ro	T_H	T2	Unirrigated_Ro	Root	3	0	0	0	4.32	0.7	2.8	0.53	2.42	0.13	True Sample	Unirrigated_T2	2020-09-15	13.8	14.3	0.1	10.8	19.4	29.5	16.2	17.3	18.6
E-U2-RO_S60	5	2_11	0		0	4.32		Estima_Ro	Estima	Unirrigated	Unirrigated	E_U	E_IU_T2	2D	201.5	0	Estima_T_H	Estima_T_H_Ro	T_H	T2	Unirrigated_Ro	Root	3	0	0	0	4.32	0.7	2.8	0.53	2.42	0.13	True Sample	Unirrigated_T2	2020-09-15	13.8	14.3	0.1	10.8	19.4	29.5	16.2	17.3	18.6
JH-I15-1_S169	2	1_6				4.32		JellyHigh_Ri	JellyHigh	Irrigation_1	Irrigation_15	JH_I15	JH_I15_T0	1E	452.5	251	JellyHigh_T_E	JellyHigh_T_E_Ri	T_E	T0	Irrigation_1_Ri	Ridge	1	1475	57350								True Sample	Irrigation_15_T0	2020-04-23
JH-I15-1_S88	2	1_6				4.32		JellyHigh_Ri	JellyHigh	Irrigation_1	Irrigation_15	JH_I15	JH_I15_T0	1E	452.5	251	JellyHigh_T_E	JellyHigh_T_E_Ri	T_E	T0	Irrigation_1_Ri	Ridge	1	1475	57350								True Sample	Irrigation_15_T0	2020-04-23
JH-I15-1-RI_S13	2	1_6	16		33.333	1.19		JellyHigh_Ri	JellyHigh	Irrigation_1	Irrigation_15	JH_I15	JH_I15_T0	1E	452.5	251	JellyHigh_T_H	JellyHigh_T_E_Ri	T_H	T2	Irrigation_1_Ri	Ridge	1	1475	57350	16	1.19	16.7	24.1	1.37	3.89	1.23	True Sample	Irrigation_15_T2	2020-09-15	28.2	9	0.1	10.8	19.4	29.5	16.2	17.3	18.6
JH-I15-2_S144	5	2_9			33.333	1.19		JellyHigh_Ri	JellyHigh	Irrigation_1	Irrigation_15	JH_I15	JH_I15_T0	1E	452.5	251	JellyHigh_T_E	JellyHigh_T_E_Ri	T_E	T0	Irrigation_1_Ri	Ridge	1	1475	57350								True Sample	Irrigation_15_T0	2020-04-23
JH-I15-2_S63	5	2_9			33.333	1.19		JellyHigh_Ri	JellyHigh	Irrigation_1	Irrigation_15	JH_I15	JH_I15_T0	1E	452.5	251	JellyHigh_T_E	JellyHigh_T_E_Ri	T_E	T0	Irrigation_1_Ri	Ridge	1	1475	57350								True Sample	Irrigation_15_T0	2020-04-23
JH-I15-3_S108	8	3_12			33.333	1.19		JellyHigh_Ri	JellyHigh	Irrigation_1	Irrigation_15	JH_I15	JH_I15_T0	1E	452.5	251	JellyHigh_T_E	JellyHigh_T_E_Ri	T_E	T0	Irrigation_1_Ri	Ridge	1	1475	57350								True Sample	Irrigation_15_T0	2020-04-23
JH-I15-3_S27	8	3_12			33.333	1.19		JellyHigh_Ri	JellyHigh	Irrigation_1	Irrigation_15	JH_I15	JH_I15_T0	1E	452.5	251	JellyHigh_T_E	JellyHigh_T_E_Ri	T_E	T0	Irrigation_1_Ri	Ridge	1	1475	57350								True Sample	Irrigation_15_T0	2020-04-23
JH-I15-1-RI_S94	2	1_6	16		33.333	1.19		JellyHigh_Ri	JellyHigh	Irrigation_1	Irrigation_15	JH_I15	JH_I15_T2	2E	452.5	251	JellyHigh_T_H	JellyHigh_T_H_Ri	T_H	T2	Irrigation_1_Ri	Ridge	1	1475	57350	16	1.19	16.7	24.1	1.37	3.89	1.23	True Sample	Irrigation_15_T2	2020-09-15	28.2	9	0.1	10.8	19.4	29.5	16.2	17.3	18.6
JH-I15-1-RO_S142	2	1_6	16		33.333	1.19		JellyHigh_Ro	JellyHigh	Irrigation_1	Irrigation_15	JH_I15	JH_I15_T2	2E	452.5	251	JellyHigh_T_H	JellyHigh_T_H_Ro	T_H	T2	Irrigation_1_Ro	Root	1	1475	57350	16	1.19	16.7	24.1	1.37	3.89	1.23	True Sample	Irrigation_15_T2	2020-09-15	28.2	9	0.1	10.8	19.4	29.5	16.2	17.3	18.6
JH-I15-1-RO_S61	2	1_6	16		33.333	1.19		JellyHigh_Ro	JellyHigh	Irrigation_1	Irrigation_15	JH_I15	JH_I15_T2	2E	452.5	251	JellyHigh_T_H	JellyHigh_T_H_Ro	T_H	T2	Irrigation_1_Ro	Root	1	1475	57350	16	1.19	16.7	24.1	1.37	3.89	1.23	True Sample	Irrigation_15_T2	2020-09-15	28.2	9	0.1	10.8	19.4	29.5	16.2	17.3	18.6
JH-I15-2-RI_S14	5	2_9	15		31.25	1.85		JellyHigh_Ri	JellyHigh	Irrigation_1	Irrigation_15	JH_I15	JH_I15_T2	2E	452.5	251	JellyHigh_T_H	JellyHigh_T_E_Ri	T_H	T2	Irrigation_1_Ri	Ridge	1	1475	57350	15	1.85	16.7	24.1	1.37	3.89	1.23	True Sample	Irrigation_15_T2	2020-09-15	28.2	9	0.1	10.8	19.4	29.5	16.2	17.3	18.6
JH-I15-2-RI_S95	5	2_9	15		31.25	1.85		JellyHigh_Ri	JellyHigh	Irrigation_1	Irrigation_15	JH_I15	JH_I15_T2	2E	452.5	251	JellyHigh_T_H	JellyHigh_T_H_Ri	T_H	T2	Irrigation_1_Ri	Ridge	1	1475	57350	15	1.85	16.7	24.1	1.37	3.89	1.23	True Sample	Irrigation_15_T2	2020-09-15	28.2	9	0.1	10.8	19.4	29.5	16.2	17.3	18.6
JH-I15-2-RO_S167	5	2_9	15		31.25	1.85		JellyHigh_Ro	JellyHigh	Irrigation_1	Irrigation_15	JH_I15	JH_I15_T2	2E	452.5	251	JellyHigh_T_H	JellyHigh_T_H_Ro	T_H	T2	Irrigation_1_Ro	Root	1	1475	57350	15	1.85	16.7	24.1	1.37	3.89	1.23	True Sample	Irrigation_15_T2	2020-09-15	28.2	9	0.1	10.8	19.4	29.5	16.2	17.3	18.6
JH-I15-2-RO_S86	5	2_9	15		31.25	1.85		JellyHigh_Ro	JellyHigh	Irrigation_1	Irrigation_15	JH_I15	JH_I15_T2	2E	452.5	251	JellyHigh_T_H	JellyHigh_T_H_Ro	T_H	T2	Irrigation_1_Ro	Root	1	1475	57350	15	1.85	16.7	24.1	1.37	3.89	1.23	True Sample	Irrigation_15_T2	2020-09-15	28.2	9	0.1	10.8	19.4	29.5	16.2	17.3	18.6
JH-I15-3-RI_S15	8	3_12	18		37.5	1.48		JellyHigh_Ri	JellyHigh	Irrigation_1	Irrigation_15	JH_I15	JH_I15_T2	2E	452.5	251	JellyHigh_T_H	JellyHigh_T_E_Ri	T_H	T2	Irrigation_1_Ri	Ridge	1	1475	57350	18	1.48	16.7	24.1	1.37	3.89	1.23	True Sample	Irrigation_15_T2	2020-09-15	28.2	9	0.1	10.8	19.4	29.5	16.2	17.3	18.6
JH-I15-3-RI_S96	8	3_12	18		37.5	1.48		JellyHigh_Ri	JellyHigh	Irrigation_1	Irrigation_15	JH_I15	JH_I15_T2	2E	452.5	251	JellyHigh_T_H	JellyHigh_T_H_Ri	T_H	T2	Irrigation_1_Ri	Ridge	1	1475	57350	18	1.48	16.7	24.1	1.37	3.89	1.23	True Sample	Irrigation_15_T2	2020-09-15	28.2	9	0.1	10.8	19.4	29.5	16.2	17.3	18.6
JH-I15-3-RO_S3	8	3_12	18		37.5	1.48		JellyHigh_Ro	JellyHigh	Irrigation_1	Irrigation_15	JH_I15	JH_I15_T2	2E	452.5	251	JellyHigh_T_H	JellyHigh_T_H_Ro	T_H	T2	Irrigation_1_Ro	Root	1	1475	57350	18	1.48	16.7	24.1	1.37	3.89	1.23	True Sample	Irrigation_15_T2	2020-09-15	28.2	9	0.1	10.8	19.4	29.5	16.2	17.3	18.6
JH-I15-3-RO_S84	8	3_12	18		37.5	1.48		JellyHigh_Ro	JellyHigh	Irrigation_1	Irrigation_15	JH_I15	JH_I15_T2	2E	452.5	251	JellyHigh_T_H	JellyHigh_T_H_Ro	T_H	T2	Irrigation_1_Ro	Root	1	1475	57350	18	1.48	16.7	24.1	1.37	3.89	1.23	True Sample	Irrigation_15_T2	2020-09-15	28.2	9	0.1	10.8	19.4	29.5	16.2	17.3	18.6
JH-I25-1_S168	3	1_11			37.5			JellyHigh_Ri	JellyHigh	Irrigation_3	Irrigation_25	JH_I25	JH_I25_T0	1F	452.5	251	JellyHigh_T_E	JellyHigh_T_E_Ri	T_E	T0	Irrigation_3_Ri	Ridge	1	1475	57350								True Sample	Irrigation_25_T0	2020-04-23
JH-I25-1_S87	3	1_11			37.5			JellyHigh_Ri	JellyHigh	Irrigation_3	Irrigation_25	JH_I25	JH_I25_T0	1F	452.5	251	JellyHigh_T_E	JellyHigh_T_E_Ri	T_E	T0	Irrigation_3_Ri	Ridge	1	1475	57350								True Sample	Irrigation_25_T0	2020-04-23
JH-I25-2_S17	5	2_10			37.5			JellyHigh_Ri	JellyHigh	Irrigation_3	Irrigation_25	JH_I25	JH_I25_T0	1F	452.5	251	JellyHigh_T_E	JellyHigh_T_E_Ri	T_E	T0	Irrigation_3_Ri	Ridge	1	1475	57350								True Sample	Irrigation_25_T0	2020-04-23
JH-I25-2_S98	5	2_10			37.5			JellyHigh_Ri	JellyHigh	Irrigation_3	Irrigation_25	JH_I25	JH_I25_T0	1F	452.5	251	JellyHigh_T_E	JellyHigh_T_E_Ri	T_E	T0	Irrigation_3_Ri	Ridge	1	1475	57350								True Sample	Irrigation_25_T0	2020-04-23
JH-I25-3_S120	7	3_10			37.5			JellyHigh_Ri	JellyHigh	Irrigation_3	Irrigation_25	JH_I25	JH_I25_T0	1F	452.5	251	JellyHigh_T_E	JellyHigh_T_E_Ri	T_E	T0	Irrigation_3_Ri	Ridge	1	1475	57350								True Sample	Irrigation_25_T0	2020-09-15	28.2	11.8	0.1	10.8	19.4	29.5	16.2	17.3	18.6
JH-I25-3_S39	7	3_10			37.5			JellyHigh_Ri	JellyHigh	Irrigation_3	Irrigation_25	JH_I25	JH_I25_T0	1F	452.5	251	JellyHigh_T_E	JellyHigh_T_E_Ri	T_E	T0	Irrigation_3_Ri	Ridge	1	1475	57350								True Sample	Irrigation_25_T0	2020-04-23
JH-I25-1-RI_S106	3	1_11	13		27.083	1.95		JellyHigh_Ri	JellyHigh	Irrigation_3	Irrigation_25	JH_I25	JH_I25_T2	2F	452.5	251	JellyHigh_T_H	JellyHigh_T_E_Ri	T_H	T2	Irrigation_3_Ri	Ridge	1	1475	57350	13	1.95	16.7	24.1	1.37	3.89	1.23	True Sample	Irrigation_25_T2	2020-09-15	28.2	11.8	0.1	10.8	19.4	29.5	16.2	17.3	18.6
JH-I25-1-RI_S25	3	1_11	13		27.083	1.95		JellyHigh_Ri	JellyHigh	Irrigation_3	Irrigation_25	JH_I25	JH_I25_T2	2F	452.5	251	JellyHigh_T_H	JellyHigh_T_H_Ri	T_H	T2	Irrigation_3_Ri	Ridge	1	1475	57350	13	1.95	16.7	24.1	1.37	3.89	1.23	True Sample	Irrigation_25_T2	2020-09-15	28.2	11.8	0.1	10.8	19.4	29.5	16.2	17.3	18.6
JH-I25-1-RO_S131	3	1_11	13		27.083	1.95		JellyHigh_Ro	JellyHigh	Irrigation_3	Irrigation_25	JH_I25	JH_I25_T2	2F	452.5	251	JellyHigh_T_H	JellyHigh_T_H_Ro	T_H	T2	Irrigation_3_Ro	Root	1	1475	57350	13	1.95	16.7	24.1	1.37	3.89	1.23	True Sample	Irrigation_25_T2	2020-09-15	28.2	11.8	0.1	10.8	19.4	29.5	16.2	17.3	18.6
JH-I25-1-RO_S50	3	1_11	13		27.083	1.95		JellyHigh_Ro	JellyHigh	Irrigation_3	Irrigation_25	JH_I25	JH_I25_T2	2F	452.5	251	JellyHigh_T_H	JellyHigh_T_H_Ro	T_H	T2	Irrigation_3_Ro	Root	1	1475	57350	13	1.95	16.7	24.1	1.37	3.89	1.23	True Sample	Irrigation_25_T2	2020-09-15	28.2	11.8	0.1	10.8	19.4	29.5	16.2	17.3	18.6
JH-I25-2-RI_S107	5	2_10	6		12.5	3.23		JellyHigh_Ri	JellyHigh	Irrigation_3	Irrigation_25	JH_I25	JH_I25_T2	2F	452.5	251	JellyHigh_T_H	JellyHigh_T_E_Ri	T_H	T2	Irrigation_3_Ri	Ridge	1	1475	57350	6	3.23	16.7	24.1	1.37	3.89	1.23	True Sample	Irrigation_25_T2	2020-09-15	28.2	11.8	0.1	10.8	19.4	29.5	16.2	17.3	18.6
JH-I25-2-RI_S26	5	2_10	6		12.5	3.23		JellyHigh_Ri	JellyHigh	Irrigation_3	Irrigation_25	JH_I25	JH_I25_T2	2F	452.5	251	JellyHigh_T_H	JellyHigh_T_H_Ri	T_H	T2	Irrigation_3_Ri	Ridge	1	1475	57350	6	3.23	16.7	24.1	1.37	3.89	1.23	True Sample	Irrigation_25_T2	2020-09-15	28.2	11.8	0.1	10.8	19.4	29.5	16.2	17.3	18.6
JH-I25-2-RO_S154	5	2_10	6		12.5	3.23		JellyHigh_Ro	JellyHigh	Irrigation_3	Irrigation_25	JH_I25	JH_I25_T2	2F	452.5	251	JellyHigh_T_H	JellyHigh_T_H_Ro	T_H	T2	Irrigation_3_Ro	Root	1	1475	57350	6	3.23	16.7	24.1	1.37	3.89	1.23	True Sample	Irrigation_25_T2	2020-09-15	28.2	11.8	0.1	10.8	19.4	29.5	16.2	17.3	18.6
JH-I25-2-RO_S73	5	2_10	6		12.5	3.23		JellyHigh_Ro	JellyHigh	Irrigation_3	Irrigation_25	JH_I25	JH_I25_T2	2F	452.5	251	JellyHigh_T_H	JellyHigh_T_H_Ro	T_H	T2	Irrigation_3_Ro	Root	1	1475	57350	6	3.23	16.7	24.1	1.37	3.89	1.23	True Sample	Irrigation_25_T2	2020-09-15	28.2	11.8	0.1	10.8	19.4	29.5	16.2	17.3	18.6
JH-I25-3-RI_S145	7	3_10	8		16.667	1.86		JellyHigh_Ri	JellyHigh	Irrigation_3	Irrigation_25	JH_I25	JH_I25_T2	2F	452.5	251	JellyHigh_T_H	JellyHigh_T_E_Ri	T_H	T2	Irrigation_3_Ri	Ridge	1	1475	57350	8	1.86	16.7	24.1	1.37	3.89	1.23	True Sample	Irrigation_25_T2	2020-09-15	28.2	11.8	0.1	10.8	19.4	29.5	16.2	17.3	18.6
JH-I25-3-RI_S64	7	3_10	8		16.667	1.86		JellyHigh_Ri	JellyHigh	Irrigation_3	Irrigation_25	JH_I25	JH_I25_T2	2F	452.5	251	JellyHigh_T_H	JellyHigh_T_H_Ri	T_H	T2	Irrigation_3_Ri	Ridge	1	1475	57350	8	1.86	16.7	24.1	1.37	3.89	1.23	True Sample	Irrigation_25_T2	2020-09-15	28.2	11.8	0.1	10.8	19.4	29.5	16.2	17.3	18.6
JH-I25-3-RO_S133	7	3_10	8		16.667	1.86		JellyHigh_Ro	JellyHigh	Irrigation_3	Irrigation_25	JH_I25	JH_I25_T2	2F	452.5	251	JellyHigh_T_H	JellyHigh_T_H_Ro	T_H	T2	Irrigation_3_Ro	Root	1	1475	57350	8	1.86	16.7	24.1	1.37	3.89	1.23	True Sample	Irrigation_25_T2	2020-09-15	28.2	11.8	0.1	10.8	19.4	29.5	16.2	17.3	18.6
JH-I25-3-RO_S52	7	3_10	8		16.667	1.86		JellyHigh_Ro	JellyHigh	Irrigation_3	Irrigation_25	JH_I25	JH_I25_T2	2F	452.5	251	JellyHigh_T_H	JellyHigh_T_H_Ro	T_H	T2	Irrigation_3_Ro	Root	1	1475	57350	8	1.86	16.7	24.1	1.37	3.89	1.23	True Sample	Irrigation_25_T2	2020-09-15	28.2	11.8	0.1	10.8	19.4	29.5	16.2	17.3	18.6
JH-IS-1_S5	3	1_12						JellyHigh_Ri	JellyHigh	Irrigation_2	Irrigation_Scab	JH_IS	JH_IS_T0	1G	351.5	150	JellyHigh_T_E	JellyHigh_T_E_Ri	T_E	T0	Irrigation_2_Ri	Ridge	1	1475	57350								True Sample	Irrigation_Scab_T0	2020-04-23
JH-IS-1_S86	3	1_12						JellyHigh_Ri	JellyHigh	Irrigation_2	Irrigation_Scab	JH_IS	JH_IS_T0	1G	351.5	150	JellyHigh_T_E	JellyHigh_T_E_Ri	T_E	T0	Irrigation_2_Ri	Ridge	1	1475	57350								True Sample	Irrigation_Scab_T0	2020-04-23
JH-IS-2_S156	4	2_8						JellyHigh_Ri	JellyHigh	Irrigation_2	Irrigation_Scab	JH_IS	JH_IS_T0	1G	351.5	150	JellyHigh_T_E	JellyHigh_T_E_Ri	T_E	T0	Irrigation_2_Ri	Ridge	1	1475	57350								True Sample	Irrigation_Scab_T0	2020-04-23
JH-IS-2_S75	4	2_8						JellyHigh_Ri	JellyHigh	Irrigation_2	Irrigation_Scab	JH_IS	JH_IS_T0	1G	351.5	150	JellyHigh_T_E	JellyHigh_T_E_Ri	T_E	T0	Irrigation_2_Ri	Ridge	1	1475	57350								True Sample	Irrigation_Scab_T0	2020-04-23
JH-IS-3_S132	6	3_5						JellyHigh_Ri	JellyHigh	Irrigation_2	Irrigation_Scab	JH_IS	JH_IS_T0	1G	351.5	150	JellyHigh_T_E	JellyHigh_T_E_Ri	T_E	T0	Irrigation_2_Ri	Ridge	1	1475	57350								True Sample	Irrigation_Scab_T0	2020-04-23
JH-IS-3_S51	6	3_5						JellyHigh_Ri	JellyHigh	Irrigation_2	Irrigation_Scab	JH_IS	JH_IS_T0	1G	351.5	150	JellyHigh_T_E	JellyHigh_T_E_Ri	T_E	T0	Irrigation_2_Ri	Ridge	1	1475	57350								True Sample	Irrigation_Scab_T0	2020-04-23
JH-IS-1-RI_S118	3	1_12	19		39.583	1.8		JellyHigh_Ri	JellyHigh	Irrigation_2	Irrigation_Scab	JH_IS	JH_IS_T2	2G	351.5	150	JellyHigh_T_H	JellyHigh_T_E_Ri	T_H	T2	Irrigation_2_Ri	Ridge	1	1475	57350	19	1.8	15.3	22.9	0	0	0	True Sample	Irrigation_Scab_T2	2020-09-15	36.9	17.7	0.1	10.8	19.4	29.5	16.2	17.3	18.6
JH-IS-1-RI_S37	3	1_12	19		39.583	1.8		JellyHigh_Ri	JellyHigh	Irrigation_2	Irrigation_Scab	JH_IS	JH_IS_T2	2G	351.5	150	JellyHigh_T_H	JellyHigh_T_H_Ri	T_H	T2	Irrigation_2_Ri	Ridge	1	1475	57350	19	1.8	15.3	22.9	0	0	0	True Sample	Irrigation_Scab_T2	2020-09-15	36.9	17.7	0.1	10.8	19.4	29.5	16.2	17.3	18.6
JH-IS-1-RO_S166	3	1_12	19		39.583	1.8		JellyHigh_Ro	JellyHigh	Irrigation_2	Irrigation_Scab	JH_IS	JH_IS_T2	2G	351.5	150	JellyHigh_T_H	JellyHigh_T_H_Ro	T_H	T2	Irrigation_2_Ro	Root	1	1475	57350	19	1.8	15.3	22.9	0	0	0	True Sample	Irrigation_Scab_T2	2020-09-15	36.9	17.7	0.1	10.8	19.4	29.5	16.2	17.3	18.6
JH-IS-1-RO_S85	3	1_12	19		39.583	1.8		JellyHigh_Ro	JellyHigh	Irrigation_2	Irrigation_Scab	JH_IS	JH_IS_T2	2G	351.5	150	JellyHigh_T_H	JellyHigh_T_H_Ro	T_H	T2	Irrigation_2_Ro	Root	1	1475	57350	19	1.8	15.3	22.9	0	0	0	True Sample	Irrigation_Scab_T2	2020-09-15	36.9	17.7	0.1	10.8	19.4	29.5	16.2	17.3	18.6
JH-IS-2-RI_S119	4	2_8	12		25	1.76		JellyHigh_Ri	JellyHigh	Irrigation_2	Irrigation_Scab	JH_IS	JH_IS_T2	2G	351.5	150	JellyHigh_T_H	JellyHigh_T_E_Ri	T_H	T2	Irrigation_2_Ri	Ridge	1	1475	57350	12	1.76	15.3	22.9	0	0	0	True Sample	Irrigation_Scab_T2	2020-09-15	36.9	17.7	0.1	10.8	19.4	29.5	16.2	17.3	18.6
JH-IS-2-RI_S38	4	2_8	12		25	1.76		JellyHigh_Ri	JellyHigh	Irrigation_2	Irrigation_Scab	JH_IS	JH_IS_T2	2G	351.5	150	JellyHigh_T_H	JellyHigh_T_H_Ri	T_H	T2	Irrigation_2_Ri	Ridge	1	1475	57350	12	1.76	15.3	22.9	0	0	0	True Sample	Irrigation_Scab_T2	2020-09-15	36.9	17.7	0.1	10.8	19.4	29.5	16.2	17.3	18.6
JH-IS-2-RO_S155	4	2_8	12		25	1.76		JellyHigh_Ro	JellyHigh	Irrigation_2	Irrigation_Scab	JH_IS	JH_IS_T2	2G	351.5	150	JellyHigh_T_H	JellyHigh_T_H_Ro	T_H	T2	Irrigation_2_Ro	Root	1	1475	57350	12	1.76	15.3	22.9	0	0	0	True Sample	Irrigation_Scab_T2	2020-09-15	36.9	17.7	0.1	10.8	19.4	29.5	16.2	17.3	18.6
JH-IS-2-RO_S74	4	2_8	12		25	1.76		JellyHigh_Ro	JellyHigh	Irrigation_2	Irrigation_Scab	JH_IS	JH_IS_T2	2G	351.5	150	JellyHigh_T_H	JellyHigh_T_H_Ro	T_H	T2	Irrigation_2_Ro	Root	1	1475	57350	12	1.76	15.3	22.9	0	0	0	True Sample	Irrigation_Scab_T2	2020-09-15	36.9	17.7	0.1	10.8	19.4	29.5	16.2	17.3	18.6
JH-IS-3-RI_S121	6	3_5	11		22.917	1.6		JellyHigh_Ri	JellyHigh	Irrigation_2	Irrigation_Scab	JH_IS	JH_IS_T2	2G	351.5	150	JellyHigh_T_H	JellyHigh_T_E_Ri	T_H	T2	Irrigation_2_Ri	Ridge	1	1475	57350	11	1.6	15.3	22.9	0	0	0	True Sample	Irrigation_Scab_T2	2020-09-15	36.9	17.7	0.1	10.8	19.4	29.5	16.2	17.3	18.6
JH-IS-3-RI_S40	6	3_5	11		22.917	1.6		JellyHigh_Ri	JellyHigh	Irrigation_2	Irrigation_Scab	JH_IS	JH_IS_T2	2G	351.5	150	JellyHigh_T_H	JellyHigh_T_H_Ri	T_H	T2	Irrigation_2_Ri	Ridge	1	1475	57350	11	1.6	15.3	22.9	0	0	0	True Sample	Irrigation_Scab_T2	2020-09-15	36.9	17.7	0.1	10.8	19.4	29.5	16.2	17.3	18.6
JH-IS-3-RO_S109	6	3_5	11		22.917	1.6		JellyHigh_Ro	JellyHigh	Irrigation_2	Irrigation_Scab	JH_IS	JH_IS_T2	2G	351.5	150	JellyHigh_T_H	JellyHigh_T_H_Ro	T_H	T2	Irrigation_2_Ro	Root	1	1475	57350	11	1.6	15.3	22.9	0	0	0	True Sample	Irrigation_Scab_T2	2020-09-15	36.9	17.7	0.1	10.8	19.4	29.5	16.2	17.3	18.6
JH-IS-3-RO_S28	6	3_5	11		22.917	1.6		JellyHigh_Ro	JellyHigh	Irrigation_2	Irrigation_Scab	JH_IS	JH_IS_T2	2G	351.5	150	JellyHigh_T_H	JellyHigh_T_H_Ro	T_H	T2	Irrigation_2_Ro	Root	1	1475	57350	11	1.6	15.3	22.9	0	0	0	True Sample	Irrigation_Scab_T2	2020-09-15	36.9	17.7	0.1	10.8	19.4	29.5	16.2	17.3	18.6
JH-U1_S157	1	1_5						JellyHigh_Ri	JellyHigh	Unirrigated	Unirrigated	JH_U	JH_IU_T0	1H	201.5	0	JellyHigh_T_E	JellyHigh_T_E_Ri	T_E	T0	Unirrigated_Ri	Ridge	1	1475	57350								True Sample	Unirrigated_T0	2020-04-23
JH-U1_S76	1	1_5						JellyHigh_Ri	JellyHigh	Unirrigated	Unirrigated	JH_U	JH_IU_T0	1H	201.5	0	JellyHigh_T_E	JellyHigh_T_E_Ri	T_E	T0	Unirrigated_Ri	Ridge	1	1475	57350								True Sample	Unirrigated_T0	2020-04-23
JH-U2_S110	3	2_2						JellyHigh_Ri	JellyHigh	Unirrigated	Unirrigated	JH_U	JH_IU_T0	1H	201.5	0	JellyHigh_T_E	JellyHigh_T_E_Ri	T_E	T0	Unirrigated_Ri	Ridge	1	1475	57350								True Sample	Unirrigated_T0	2020-04-23
JH-U2_S29	3	2_2						JellyHigh_Ri	JellyHigh	Unirrigated	Unirrigated	JH_U	JH_IU_T0	1H	201.5	0	JellyHigh_T_E	JellyHigh_T_E_Ri	T_E	T0	Unirrigated_Ri	Ridge	1	1475	57350								True Sample	Unirrigated_T0	2020-04-23
JH-U3_S122	6	3_2						JellyHigh_Ri	JellyHigh	Unirrigated	Unirrigated	JH_U	JH_IU_T0	1H	201.5	0	JellyHigh_T_E	JellyHigh_T_E_Ri	T_E	T0	Unirrigated_Ri	Ridge	1	1475	57350								True Sample	Unirrigated_T0	2020-04-23
JH-U3_S41	6	3_2						JellyHigh_Ri	JellyHigh	Unirrigated	Unirrigated	JH_U	JH_IU_T0	1H	201.5	0	JellyHigh_T_E	JellyHigh_T_E_Ri	T_E	T0	Unirrigated_Ri	Ridge	1	1475	57350								True Sample	Unirrigated_T0	2020-04-23
JH-U-1-RI_S1	1	1_5	7		14.583	2.74		JellyHigh_Ri	JellyHigh	Unirrigated	Unirrigated	JH_U	JH_IU_T2	2H	201.5	0	JellyHigh_T_H	JellyHigh_T_H_Ri	T_H	T2	Unirrigated_Ri	Ridge	1	1475	57350	7	2.74	9	17.4	0	0	0	True Sample	Unirrigated_T2	2020-09-15	13.8	14.3	0.1	10.8	19.4	29.5	16.2	17.3	18.6
JH-U-1-RI_S82	1	1_5	7		14.583	2.74		JellyHigh_Ri	JellyHigh	Unirrigated	Unirrigated	JH_U	JH_IU_T2	2H	201.5	0	JellyHigh_T_H	JellyHigh_T_H_Ri	T_H	T2	Unirrigated_Ri	Ridge	1	1475	57350	7	2.74	9	17.4	0	0	0	True Sample	Unirrigated_T2	2020-09-15	13.8	14.3	0.1	10.8	19.4	29.5	16.2	17.3	18.6
JH-U-1-RO_S130	1	1_5	7		14.583	2.74		JellyHigh_Ro	JellyHigh	Unirrigated	Unirrigated	JH_U	JH_IU_T2	2H	201.5	0	JellyHigh_T_H	JellyHigh_T_H_Ro	T_H	T2	Unirrigated_Ro	Root	1	1475	57350	7	2.74	9	17.4	0	0	0	True Sample	Unirrigated_T2	2020-09-15	13.8	14.3	0.1	10.8	19.4	29.5	16.2	17.3	18.6
JH-U-1-RO_S49	1	1_5	7		14.583	2.74		JellyHigh_Ro	JellyHigh	Unirrigated	Unirrigated	JH_U	JH_IU_T2	2H	201.5	0	JellyHigh_T_H	JellyHigh_T_H_Ro	T_H	T2	Unirrigated_Ro	Root	1	1475	57350	7	2.74	9	17.4	0	0	0	True Sample	Unirrigated_T2	2020-09-15	13.8	14.3	0.1	10.8	19.4	29.5	16.2	17.3	18.6
JH-U2-RI_S2	3	2_2	9		18.75	3		JellyHigh_Ri	JellyHigh	Unirrigated	Unirrigated	JH_U	JH_IU_T2	2H	201.5	0	JellyHigh_T_H	JellyHigh_T_H_Ri	T_H	T2	Unirrigated_Ri	Ridge	1	1475	57350	9		9	17.4	0	0	0	True Sample	Unirrigated_T2	2020-09-15	13.8	14.3	0.1	10.8	19.4	29.5	16.2	17.3	18.6
JH-U2-RI_S83	3	2_2	9		18.75	3		JellyHigh_Ri	JellyHigh	Unirrigated	Unirrigated	JH_U	JH_IU_T2	2H	201.5	0	JellyHigh_T_H	JellyHigh_T_H_Ri	T_H	T2	Unirrigated_Ri	Ridge	1	1475	57350	9		9	17.4	0	0	0	True Sample	Unirrigated_T2	2020-09-15	13.8	14.3	0.1	10.8	19.4	29.5	16.2	17.3	18.6
JH-U2-RO_S143	3	2_2	9		18.75	3		JellyHigh_Ro	JellyHigh	Unirrigated	Unirrigated	JH_U	JH_IU_T2	2H	201.5	0	JellyHigh_T_H	JellyHigh_T_H_Ro	T_H	T2	Unirrigated_Ro	Root	1	1475	57350	9	3	9	17.4	0	0	0	True Sample	Unirrigated_T2	2020-09-15	13.8	14.3	0.1	10.8	19.4	29.5	16.2	17.3	18.6
JH-U2-RO_S62	3	2_2	9		18.75	3		JellyHigh_Ro	JellyHigh	Unirrigated	Unirrigated	JH_U	JH_IU_T2	2H	201.5	0	JellyHigh_T_H	JellyHigh_T_H_Ro	T_H	T2	Unirrigated_Ro	Root	1	1475	57350	9	3	9	17.4	0	0	0	True Sample	Unirrigated_T2	2020-09-15	13.8	14.3	0.1	10.8	19.4	29.5	16.2	17.3	18.6
JH-U3-RI_S16	6	3_2	8		16.667	2.47		JellyHigh_Ri	JellyHigh	Unirrigated	Unirrigated	JH_U	JH_IU_T2	2H	201.5	0	JellyHigh_T_H	JellyHigh_T_H_Ri	T_H	T2	Unirrigated_Ri	Ridge	1	1475	57350	8	2.47	9	17.4	0	0	0	True Sample	Unirrigated_T2	2020-09-15	13.8	14.3	0.1	10.8	19.4	29.5	16.2	17.3	18.6
JH-U3-RI_S97	6	3_2	8		16.667	2.47		JellyHigh_Ri	JellyHigh	Unirrigated	Unirrigated	JH_U	JH_IU_T2	2H	201.5	0	JellyHigh_T_H	JellyHigh_T_H_Ri	T_H	T2	Unirrigated_Ri	Ridge	1	1475	57350	8	2.47	9	17.4	0	0	0	True Sample	Unirrigated_T2	2020-09-15	13.8	14.3	0.1	10.8	19.4	29.5	16.2	17.3	18.6
JH-U3-RO_S4	6	3_2	8		16.667	2.47		JellyHigh_Ro	JellyHigh	Unirrigated	Unirrigated	JH_U	JH_IU_T2	2H	201.5	0	JellyHigh_T_H	JellyHigh_T_H_Ro	T_H	T2	Unirrigated_Ro	Root	1	1475	57350	8	2.47	9	17.4	0	0	0	True Sample	Unirrigated_T2	2020-09-15	13.8	14.3	0.1	10.8	19.4	29.5	16.2	17.3	18.6
JH-U3-RO_S85	6	3_2	8		16.667	2.47		JellyHigh_Ro	JellyHigh	Unirrigated	Unirrigated	JH_U	JH_IU_T2	2H	201.5	0	JellyHigh_T_H	JellyHigh_T_H_Ro	T_H	T2	Unirrigated_Ro	Root	1	1475	57350	8	2.47	9	17.4	0	0	0	True Sample	Unirrigated_T2	2020-09-15	13.8	14.3	0.1	10.8	19.4	29.5	16.2	17.3	18.6
JL-I15-1_S138	1	1_3			16.667			JellyLow_Ri	JellyLow	Irrigation_1	Irrigation_15	JL_I15	JL_I15_T0	1I	452.5	251	JellyLow_T_E	JellyLow_T_E_Ri	T_E	T0	Irrigation_1_Ri	Ridge	1	400	1887								True Sample	Irrigation_15_T0	2020-04-23
JL-I15-1_S57	1	1_3			16.667			JellyLow_Ri	JellyLow	Irrigation_1	Irrigation_15	JL_I15	JL_I15_T0	1I	452.5	251	JellyLow_T_E	JellyLow_T_E_Ri	T_E	T0	Irrigation_1_Ri	Ridge	1	400	1887								True Sample	Irrigation_15_T0	2020-04-23
JL-I15-2_S102	4	2_6			16.667			JellyLow_Ri	JellyLow	Irrigation_1	Irrigation_15	JL_I15	JL_I15_T0	1I	452.5	251	JellyLow_T_E	JellyLow_T_E_Ri	T_E	T0	Irrigation_1_Ri	Ridge	1	400	1887								True Sample	Irrigation_15_T0	2020-04-23
JL-I15-2_S21	4	2_6			16.667			JellyLow_Ri	JellyLow	Irrigation_1	Irrigation_15	JL_I15	JL_I15_T0	1I	452.5	251	JellyLow_T_E	JellyLow_T_E_Ri	T_E	T0	Irrigation_1_Ri	Ridge	1	400	1887								True Sample	Irrigation_15_T0	2020-04-23
JL-I15-3_S149	6	3_6			16.667			JellyLow_Ri	JellyLow	Irrigation_1	Irrigation_15	JL_I15	JL_I15_T0	1I	452.5	251	JellyLow_T_E	JellyLow_T_E_Ri	T_E	T0	Irrigation_1_Ri	Ridge	1	400	1887								True Sample	Irrigation_15_T0	2020-04-23
JL-I15-3_S68	6	3_6			16.667			JellyLow_Ri	JellyLow	Irrigation_1	Irrigation_15	JL_I15	JL_I15_T0	1I	452.5	251	JellyLow_T_E	JellyLow_T_E_Ri	T_E	T0	Irrigation_1_Ri	Ridge	1	400	1887								True Sample	Irrigation_15_T0	2020-04-23
JL-I15-1-RI_S111	1	1_3	17		35.417	1.4		JellyLow_Ri	JellyLow	Irrigation_1	Irrigation_15	JL_I15	JL_I15_T2	2I	452.5	251	JellyLow_T_H	JellyLow_T_E_Ri	T_H	T2	Irrigation_1_Ri	Ridge	1	400	1887	17	1.4	17.4	24.6	0	0	0	True Sample	Irrigation_15_T2	2020-09-15	28.2	9	0.1	10.8	19.4	29.5	16.2	17.3	18.6
JL-I15-1-RI_S30	1	1_3	17		35.417	1.4		JellyLow_Ri	JellyLow	Irrigation_1	Irrigation_15	JL_I15	JL_I15_T2	2I	452.5	251	JellyLow_T_H	JellyLow_T_E_Ri	T_H	T2	Irrigation_1_Ri	Ridge	1	400	1887	17	1.4	17.4	24.6	0	0	0	True Sample	Irrigation_15_T2	2020-09-15	28.2	9	0.1	10.8	19.4	29.5	16.2	17.3	18.6
JL-I15-1-RO_S158	1	1_3	17		35.417	1.4		JellyLow_Ro	JellyLow	Irrigation_1	Irrigation_15	JL_I15	JL_I15_T2	2I	452.5	251	JellyLow_T_H	JellyLow_T_H_Ro	T_H	T2	Irrigation_1_Ro	Root	1	400	1887	17	1.4	17.4	24.6	0	0	0	True Sample	Irrigation_15_T2	2020-09-15	28.2	9	0.1	10.8	19.4	29.5	16.2	17.3	18.6
JL-I15-1-RO_S77	1	1_3	17		35.417	1.4		JellyLow_Ro	JellyLow	Irrigation_1	Irrigation_15	JL_I15	JL_I15_T2	2I	452.5	251	JellyLow_T_H	JellyLow_T_H_Ro	T_H	T2	Irrigation_1_Ro	Root	1	400	1887	17	1.4	17.4	24.6	0	0	0	True Sample	Irrigation_15_T2	2020-09-15	28.2	9	0.1	10.8	19.4	29.5	16.2	17.3	18.6
JL-I15-2-RI_S7	4	2_6	14		29.167	1.68		JellyLow_Ri	JellyLow	Irrigation_1	Irrigation_15	JL_I15	JL_I15_T2	2I	452.5	251	JellyLow_T_H	JellyLow_T_E_Ri	T_H	T2	Irrigation_1_Ri	Ridge	1	400	1887	14	1.68	17.4	24.6	0	0	0	True Sample	Irrigation_15_T2	2020-09-15	28.2	9	0.1	10.8	19.4	29.5	16.2	17.3	18.6
JL-I15-2-RI_S88	4	2_6	14		29.167	1.68		JellyLow_Ri	JellyLow	Irrigation_1	Irrigation_15	JL_I15	JL_I15_T2	2I	452.5	251	JellyLow_T_H	JellyLow_T_E_Ri	T_H	T2	Irrigation_1_Ri	Ridge	1	400	1887	14	1.68	17.4	24.6	0	0	0	True Sample	Irrigation_15_T2	2020-09-15	28.2	9	0.1	10.8	19.4	29.5	16.2	17.3	18.6
JL-I15-2-RO_S101	4	2_6	14		29.167	1.68		JellyLow_Ro	JellyLow	Irrigation_1	Irrigation_15	JL_I15	JL_I15_T2	2I	452.5	251	JellyLow_T_H	JellyLow_T_H_Ro	T_H	T2	Irrigation_1_Ro	Root	1	400	1887	14	1.68	17.4	24.6	0	0	0	True Sample	Irrigation_15_T2	2020-09-15	28.2	9	0.1	10.8	19.4	29.5	16.2	17.3	18.6
JL-I15-2-RO_S20	4	2_6	14		29.167	1.68		JellyLow_Ro	JellyLow	Irrigation_1	Irrigation_15	JL_I15	JL_I15_T2	2I	452.5	251	JellyLow_T_H	JellyLow_T_H_Ro	T_H	T2	Irrigation_1_Ro	Root	1	400	1887	14	1.68	17.4	24.6	0	0	0	True Sample	Irrigation_15_T2	2020-09-15	28.2	9	0.1	10.8	19.4	29.5	16.2	17.3	18.6
JL-I15-3-RI_S100	6	3_6	18		37.5	2.1		JellyLow_Ri	JellyLow	Irrigation_1	Irrigation_15	JL_I15	JL_I15_T2	2I	452.5	251	JellyLow_T_H	JellyLow_T_E_Ri	T_H	T2	Irrigation_1_Ri	Ridge	1	400	1887	18	2.1	17.4	24.6	0	0	0	True Sample	Irrigation_15_T2	2020-09-15	28.2	9	0.1	10.8	19.4	29.5	16.2	17.3	18.6
JL-I15-3-RI_S19	6	3_6	18		37.5	2.1		JellyLow_Ri	JellyLow	Irrigation_1	Irrigation_15	JL_I15	JL_I15_T2	2I	452.5	251	JellyLow_T_H	JellyLow_T_E_Ri	T_H	T2	Irrigation_1_Ri	Ridge	1	400	1887	18	2.1	17.4	24.6	0	0	0	True Sample	Irrigation_15_T2	2020-09-15	28.2	9	0.1	10.8	19.4	29.5	16.2	17.3	18.6
JL-I15-3-RO_S113	6	3_6	18		37.5	2.1		JellyLow_Ro	JellyLow	Irrigation_1	Irrigation_15	JL_I15	JL_I15_T2	2I	452.5	251	JellyLow_T_H	JellyLow_T_H_Ro	T_H	T2	Irrigation_1_Ro	Root	1	400	1887	18	2.1	17.4	24.6	0	0	0	True Sample	Irrigation_15_T2	2020-09-15	28.2	9	0.1	10.8	19.4	29.5	16.2	17.3	18.6
JL-I15-3-RO_S32	6	3_6	18		37.5	2.1		JellyLow_Ro	JellyLow	Irrigation_1	Irrigation_15	JL_I15	JL_I15_T2	2I	452.5	251	JellyLow_T_H	JellyLow_T_H_Ro	T_H	T2	Irrigation_1_Ro	Root	1	400	1887	18	2.1	17.4	24.6	0	0	0	True Sample	Irrigation_15_T2	2020-09-15	28.2	9	0.1	10.8	19.4	29.5	16.2	17.3	18.6
JL-I25-1_S114	1	1_1						JellyLow_Ri	JellyLow	Irrigation_3	Irrigation_25	JL_I25	JL_I25_T0	1J	452.5	251	JellyLow_T_E	JellyLow_T_E_Ri	T_E	T0	Irrigation_3_Ri	Ridge	1	400	1887								True Sample	Irrigation_25_T0	2020-04-23
JL-I25-1_S33	1	1_1						JellyLow_Ri	JellyLow	Irrigation_3	Irrigation_25	JL_I25	JL_I25_T0	1J	452.5	251	JellyLow_T_E	JellyLow_T_E_Ri	T_E	T0	Irrigation_3_Ri	Ridge	1	400	1887								True Sample	Irrigation_25_T0	2020-04-23
JL-I25-2_S127	4	2_4						JellyLow_Ri	JellyLow	Irrigation_3	Irrigation_25	JL_I25	JL_I25_T0	1J	452.5	251	JellyLow_T_E	JellyLow_T_E_Ri	T_E	T0	Irrigation_3_Ri	Ridge	1	400	1887								True Sample	Irrigation_25_T0	2020-04-23
JL-I25-2_S46	4	2_4						JellyLow_Ri	JellyLow	Irrigation_3	Irrigation_25	JL_I25	JL_I25_T0	1J	452.5	251	JellyLow_T_E	JellyLow_T_E_Ri	T_E	T0	Irrigation_3_Ri	Ridge	1	400	1887								True Sample	Irrigation_25_T0	2020-04-23
JL-I25-3_S173	5	3_1						JellyLow_Ri	JellyLow	Irrigation_3	Irrigation_25	JL_I25	JL_I25_T0	1J	452.5	251	JellyLow_T_E	JellyLow_T_E_Ri	T_E	T0	Irrigation_3_Ri	Ridge	1	400	1887								True Sample	Irrigation_25_T0	2020-04-23
JL-I25-3_S92	5	3_1						JellyLow_Ri	JellyLow	Irrigation_3	Irrigation_25	JL_I25	JL_I25_T0	1J	452.5	251	JellyLow_T_E	JellyLow_T_E_Ri	T_E	T0	Irrigation_3_Ri	Ridge	1	400	1887								True Sample	Irrigation_25_T0	2020-04-23
JL-I25-1-RI_S134	1	1_1	13		27.083	1.74		JellyLow_Ri	JellyLow	Irrigation_3	Irrigation_25	JL_I25	JL_I25_T2	2J	452.5	251	JellyLow_T_H	JellyLow_T_E_Ri	T_H	T2	Irrigation_3_Ri	Ridge	1	400	1887	13	1.74	17.4	24.6	0	0	0	True Sample	Irrigation_25_T2	2020-09-15	28.2	11.8	0.1	10.8	19.4	29.5	16.2	17.3	18.6
JL-I25-1-RI_S53	1	1_1	13		27.083	1.74		JellyLow_Ri	JellyLow	Irrigation_3	Irrigation_25	JL_I25	JL_I25_T2	2J	452.5	251	JellyLow_T_H	JellyLow_T_E_Ri	T_H	T2	Irrigation_3_Ri	Ridge	1	400	1887	13	1.74	17.4	24.6	0	0	0	True Sample	Irrigation_25_T2	2020-09-15	28.2	11.8	0.1	10.8	19.4	29.5	16.2	17.3	18.6
JL-I25-1-RO_S172	1	1_1	13		27.083	1.74		JellyLow_Ro	JellyLow	Irrigation_3	Irrigation_25	JL_I25	JL_I25_T2	2J	452.5	251	JellyLow_T_H	JellyLow_T_H_Ro	T_H	T2	Irrigation_3_Ro	Root	1	400	1887	13	1.74	17.4	24.6	0	0	0	True Sample	Irrigation_25_T2	2020-09-15	28.2	11.8	0.1	10.8	19.4	29.5	16.2	17.3	18.6
JL-I25-1-RO_S91	1	1_1	13		27.083	1.74		JellyLow_Ro	JellyLow	Irrigation_3	Irrigation_25	JL_I25	JL_I25_T2	2J	452.5	251	JellyLow_T_H	JellyLow_T_H_Ro	T_H	T2	Irrigation_3_Ro	Root	1	400	1887	13	1.74	17.4	24.6	0	0	0	True Sample	Irrigation_25_T2	2020-09-15	28.2	11.8	0.1	10.8	19.4	29.5	16.2	17.3	18.6
JL-I25-2-RI_S123	4	2_4	14		29.167	1.75		JellyLow_Ri	JellyLow	Irrigation_3	Irrigation_25	JL_I25	JL_I25_T2	2J	452.5	251	JellyLow_T_H	JellyLow_T_E_Ri	T_H	T2	Irrigation_3_Ri	Ridge	1	400	1887	14	1.75	17.4	24.6	0	0	0	True Sample	Irrigation_25_T2	2020-09-15	28.2	11.8	0.1	10.8	19.4	29.5	16.2	17.3	18.6
JL-I25-2-RI_S42	4	2_4	14		29.167	1.75		JellyLow_Ri	JellyLow	Irrigation_3	Irrigation_25	JL_I25	JL_I25_T2	2J	452.5	251	JellyLow_T_H	JellyLow_T_E_Ri	T_H	T2	Irrigation_3_Ri	Ridge	1	400	1887	14	1.75	17.4	24.6	0	0	0	True Sample	Irrigation_25_T2	2020-09-15	28.2	11.8	0.1	10.8	19.4	29.5	16.2	17.3	18.6
JL-I25-2-RO_S6	4	2_4	14		29.167	1.75		JellyLow_Ro	JellyLow	Irrigation_3	Irrigation_25	JL_I25	JL_I25_T2	2J	452.5	251	JellyLow_T_H	JellyLow_T_H_Ro	T_H	T2	Irrigation_3_Ro	Root	1	400	1887	14	1.75	17.4	24.6	0	0	0	True Sample	Irrigation_25_T2	2020-09-15	28.2	11.8	0.1	10.8	19.4	29.5	16.2	17.3	18.6
JL-I25-2-RO_S87	4	2_4	14		29.167	1.75		JellyLow_Ro	JellyLow	Irrigation_3	Irrigation_25	JL_I25	JL_I25_T2	2J	452.5	251	JellyLow_T_H	JellyLow_T_H_Ro	T_H	T2	Irrigation_3_Ro	Root	1	400	1887	14	1.75	17.4	24.6	0	0	0	True Sample	Irrigation_25_T2	2020-09-15	28.2	11.8	0.1	10.8	19.4	29.5	16.2	17.3	18.6
JL-I25-3-RI_S165	5	3_1	16		33.333	1.99		JellyLow_Ri	JellyLow	Irrigation_3	Irrigation_25	JL_I25	JL_I25_T2	2J	452.5	251	JellyLow_T_H	JellyLow_T_E_Ri	T_H	T2	Irrigation_3_Ri	Ridge	1	400	1887	16	1.99	17.4	24.6	0	0	0	True Sample	Irrigation_25_T2	2020-09-15
JL-I25-3-RI_S84	5	3_1	16		33.333	1.99		JellyLow_Ri	JellyLow	Irrigation_3	Irrigation_25	JL_I25	JL_I25_T2	2J	452.5	251	JellyLow_T_H	JellyLow_T_E_Ri	T_H	T2	Irrigation_3_Ri	Ridge	1	400	1887	16	1.99	17.4	24.6	0	0	0	True Sample	Irrigation_25_T2	2020-09-15	28.2	11.8	0.1	10.8	19.4	29.5	16.2	17.3	18.6
JL-I25-3-RO_S8	5	3_1	16		33.333	1.99		JellyLow_Ro	JellyLow	Irrigation_3	Irrigation_25	JL_I25	JL_I25_T2	2J	452.5	251	JellyLow_T_H	JellyLow_T_H_Ro	T_H	T2	Irrigation_3_Ro	Root	1	400	1887	16	1.99	17.4	24.6	0	0	0	True Sample	Irrigation_25_T2	2020-09-15	28.2	11.8	0.1	10.8	19.4	29.5	16.2	17.3	18.6
JL-I25-3-RO_S89	5	3_1	16		33.333	1.99		JellyLow_Ro	JellyLow	Irrigation_3	Irrigation_25	JL_I25	JL_I25_T2	2J	452.5	251	JellyLow_T_H	JellyLow_T_H_Ro	T_H	T2	Irrigation_3_Ro	Root	1	400	1887	16	1.99	17.4	24.6	0	0	0	True Sample	Irrigation_25_T2	2020-09-15	28.2	11.8	0.1	10.8	19.4	29.5	16.2	17.3	18.6
JL-IS-1_S126	1	1_2			33.333			JellyLow_Ri	JellyLow	Irrigation_2	Irrigation_Scab	JL_IS	JL_IS_T0	1K	351.5	150	JellyLow_T_E	JellyLow_T_E_Ri	T_E	T0	Irrigation_2_Ri	Ridge	1	400	1887								True Sample	Irrigation_Scab_T0	2020-04-23
JL-IS-1_S45	1	1_2			33.333			JellyLow_Ri	JellyLow	Irrigation_2	Irrigation_Scab	JL_IS	JL_IS_T0	1K	351.5	150	JellyLow_T_E	JellyLow_T_E_Ri	T_E	T0	Irrigation_2_Ri	Ridge	1	400	1887								True Sample	Irrigation_Scab_T0	2020-04-23
JL-IS-2_S139	4	2_5			33.333			JellyLow_Ri	JellyLow	Irrigation_2	Irrigation_Scab	JL_IS	JL_IS_T0	1K	351.5	150	JellyLow_T_E	JellyLow_T_E_Ri	T_E	T0	Irrigation_2_Ri	Ridge	1	400	1887								True Sample	Irrigation_Scab_T0	2020-04-23
JL-IS-2_S58	4	2_5			33.333			JellyLow_Ri	JellyLow	Irrigation_2	Irrigation_Scab	JL_IS	JL_IS_T0	1K	351.5	150	JellyLow_T_E	JellyLow_T_E_Ri	T_E	T0	Irrigation_2_Ri	Ridge	1	400	1887								True Sample	Irrigation_Scab_T0	2020-04-23
JL-IS-3_S161	6	3_3			33.333			JellyLow_Ri	JellyLow	Irrigation_2	Irrigation_Scab	JL_IS	JL_IS_T0	1K	351.5	150	JellyLow_T_E	JellyLow_T_E_Ri	T_E	T0	Irrigation_2_Ri	Ridge	1	400	1887								True Sample	Irrigation_Scab_T0	2020-04-23
JL-IS-3_S80	6	3_3			33.333			JellyLow_Ri	JellyLow	Irrigation_2	Irrigation_Scab	JL_IS	JL_IS_T0	1K	351.5	150	JellyLow_T_E	JellyLow_T_E_Ri	T_E	T0	Irrigation_2_Ri	Ridge	1	400	1887								True Sample	Irrigation_Scab_T0	2020-04-23
JL-IS-1-RI_S146	1	1_2	16		33.333	1.14		JellyLow_Ri	JellyLow	Irrigation_2	Irrigation_Scab	JL_IS	JL_IS_T2	2K	351.5	150	JellyLow_T_H	JellyLow_T_E_Ri	T_H	T2	Irrigation_2_Ri	Ridge	1	400	1887	16	1.14	15.3	23	0.43	2.18	0.01	True Sample	Irrigation_Scab_T2	2020-09-15	36.9	17.7	0.1	10.8	19.4	29.5	16.2	17.3	18.6
JL-IS-1-RI_S65	1	1_2	16		33.333	1.14		JellyLow_Ri	JellyLow	Irrigation_2	Irrigation_Scab	JL_IS	JL_IS_T2	2K	351.5	150	JellyLow_T_H	JellyLow_T_E_Ri	T_H	T2	Irrigation_2_Ri	Ridge	1	400	1887	16	1.14	15.3	23	0.43	2.18	0.01	True Sample	Irrigation_Scab_T2	2020-09-15	36.9	17.7	0.1	10.8	19.4	29.5	16.2	17.3	18.6
JL-IS-1-RO_S148	1	1_2	16		33.333	1.14		JellyLow_Ro	JellyLow	Irrigation_2	Irrigation_Scab	JL_IS	JL_IS_T2	2K	351.5	150	JellyLow_T_H	JellyLow_T_H_Ro	T_H	T2	Irrigation_2_Ro	Root	1	400	1887	16	1.14	15.3	23	0.43	2.18	0.01	True Sample	Irrigation_Scab_T2	2020-09-15	36.9	17.7	0.1	10.8	19.4	29.5	16.2	17.3	18.6
JL-IS-1-RO_S67	1	1_2	16		33.333	1.14		JellyLow_Ro	JellyLow	Irrigation_2	Irrigation_Scab	JL_IS	JL_IS_T2	2K	351.5	150	JellyLow_T_H	JellyLow_T_H_Ro	T_H	T2	Irrigation_2_Ro	Root	1	400	1887	16	1.14	15.3	23	0.43	2.18	0.01	True Sample	Irrigation_Scab_T2	2020-09-15	36.9	17.7	0.1	10.8	19.4	29.5	16.2	17.3	18.6
JL-IS-2-RI_S18	4	2_5	15		31.25	1.97		JellyLow_Ri	JellyLow	Irrigation_2	Irrigation_Scab	JL_IS	JL_IS_T2	2K	351.5	150	JellyLow_T_H	JellyLow_T_E_Ri	T_H	T2	Irrigation_2_Ri	Ridge	1	400	1887	15	1.97	15.3	23	0.43	2.18	0.01	True Sample	Irrigation_Scab_T2	2020-09-15	36.9	17.7	0.1	10.8	19.4	29.5	16.2	17.3	18.6
JL-IS-2-RI_S99	4	2_5	15		31.25	1.97		JellyLow_Ri	JellyLow	Irrigation_2	Irrigation_Scab	JL_IS	JL_IS_T2	2K	351.5	150	JellyLow_T_H	JellyLow_T_E_Ri	T_H	T2	Irrigation_2_Ri	Ridge	1	400	1887	15	1.97	15.3	23	0.43	2.18	0.01	True Sample	Irrigation_Scab_T2	2020-09-15	36.9	17.7	0.1	10.8	19.4	29.5	16.2	17.3	18.6
JL-IS-2-RO_S125	4	2_5	15		31.25	1.97		JellyLow_Ro	JellyLow	Irrigation_2	Irrigation_Scab	JL_IS	JL_IS_T2	2K	351.5	150	JellyLow_T_H	JellyLow_T_H_Ro	T_H	T2	Irrigation_2_Ro	Root	1	400	1887	15	1.97	15.3	23	0.43	2.18	0.01	True Sample	Irrigation_Scab_T2	2020-09-15	36.9	17.7	0.1	10.8	19.4	29.5	16.2	17.3	18.6
JL-IS-2-RO_S44	4	2_5	15		31.25	1.97		JellyLow_Ro	JellyLow	Irrigation_2	Irrigation_Scab	JL_IS	JL_IS_T2	2K	351.5	150	JellyLow_T_H	JellyLow_T_H_Ro	T_H	T2	Irrigation_2_Ro	Root	1	400	1887	15	1.97	15.3	23	0.43	2.18	0.01	True Sample	Irrigation_Scab_T2	2020-09-15	36.9	17.7	0.1	10.8	19.4	29.5	16.2	17.3	18.6
JL-IS-3-RI_S159	6	3_3	12		25	1.58		JellyLow_Ri	JellyLow	Irrigation_2	Irrigation_Scab	JL_IS	JL_IS_T2	2K	351.5	150	JellyLow_T_H	JellyLow_T_E_Ri	T_H	T2	Irrigation_2_Ri	Ridge	1	400	1887	12	1.58	15.3	23	0.43	2.18	0.01	True Sample	Irrigation_Scab_T2	2020-09-15	36.9	17.7	0.1	10.8	19.4	29.5	16.2	17.3	18.6
JL-IS-3-RI_S78	6	3_3	12		25	1.58		JellyLow_Ri	JellyLow	Irrigation_2	Irrigation_Scab	JL_IS	JL_IS_T2	2K	351.5	150	JellyLow_T_H	JellyLow_T_E_Ri	T_H	T2	Irrigation_2_Ri	Ridge	1	400	1887	12	1.58	15.3	23	0.43	2.18	0.01	True Sample	Irrigation_Scab_T2	2020-09-15	36.9	17.7	0.1	10.8	19.4	29.5	16.2	17.3	18.6
JL-IS-3-RO_S160	6	3_3	12		25	1.58		JellyLow_Ro	JellyLow	Irrigation_2	Irrigation_Scab	JL_IS	JL_IS_T2	2K	351.5	150	JellyLow_T_H	JellyLow_T_H_Ro	T_H	T2	Irrigation_2_Ro	Root	1	400	1887	12	1.58	15.3	23	0.43	2.18	0.01	True Sample	Irrigation_Scab_T2	2020-09-15	36.9	17.7	0.1	10.8	19.4	29.5	16.2	17.3	18.6
JL-IS-3-RO_S79	6	3_3	12		25	1.58		JellyLow_Ro	JellyLow	Irrigation_2	Irrigation_Scab	JL_IS	JL_IS_T2	2K	351.5	150	JellyLow_T_H	JellyLow_T_H_Ro	T_H	T2	Irrigation_2_Ro	Root	1	400	1887	12	1.58	15.3	23	0.43	2.18	0.01	True Sample	Irrigation_Scab_T2	2020-09-15	36.9	17.7	0.1	10.8	19.4	29.5	16.2	17.3	18.6
JL-U-1_S103	2	1_10			25	1.58		JellyLow_Ri	JellyLow	Unirrigated	Unirrigated	JL_U	JL_IU_T0	1L	201.5	0	JellyLow_T_E	JellyLow_T_E_Ri	T_E	T0	Unirrigated_Ri	Ridge	1	400	1887								True Sample	Unirrigated_T0	2020-04-23
JL-U-1_S22	2	1_10			25	1.58		JellyLow_Ri	JellyLow	Unirrigated	Unirrigated	JL_U	JL_IU_T0	1L	201.5	0	JellyLow_T_E	JellyLow_T_E_Ri	T_E	T0	Unirrigated_Ri	Ridge	1	400	1887								True Sample	Unirrigated_T0	2020-04-23
JL-U-2_S9	2	2_10			25	1.58		JellyLow_Ri	JellyLow	Unirrigated	Unirrigated	JL_U	JL_IU_T0	1L	201.5	0	JellyLow_T_E	JellyLow_T_E_Ri	T_E	T0	Unirrigated_Ri	Ridge	1	400	1887								True Sample	Unirrigated_T0	2020-04-23
JL-U-2_S90	2	2_10			25	1.58		JellyLow_Ri	JellyLow	Unirrigated	Unirrigated	JL_U	JL_IU_T0	1L	201.5	0	JellyLow_T_E	JellyLow_T_E_Ri	T_E	T0	Unirrigated_Ri	Ridge	1	400	1887								True Sample	Unirrigated_T0	2020-04-23
JL-U-3_S137	7	3_7			25	1.58		JellyLow_Ri	JellyLow	Unirrigated	Unirrigated	JL_U	JL_IU_T0	1L	201.5	0	JellyLow_T_E	JellyLow_T_E_Ri	T_E	T0	Unirrigated_Ri	Ridge	1	400	1887								True Sample	Unirrigated_T0	2020-04-23
JL-U-3_S56	7	3_7			25	1.58		JellyLow_Ri	JellyLow	Unirrigated	Unirrigated	JL_U	JL_IU_T0	1L	201.5	0	JellyLow_T_E	JellyLow_T_E_Ri	T_E	T0	Unirrigated_Ri	Ridge	1	400	1887								True Sample	Unirrigated_T0	2020-04-23
JL-U1-RI_S170	2	1_10	11		22.917	2.96		JellyLow_Ri	JellyLow	Unirrigated	Unirrigated	JL_U	JL_IU_T2	2L	201.5	0	JellyLow_T_H	JellyLow_T_E_Ri	T_H	T2	Unirrigated_Ri	Ridge	1	400	1887	11	2.96	7	14.5	0	0	0	True Sample	Unirrigated_T2	2020-09-15	13.8	14.3	0.1	10.8	19.4	29.5	16.2	17.3	18.6
JL-U1-RI_S89	2	1_10	11		22.917	2.96		JellyLow_Ri	JellyLow	Unirrigated	Unirrigated	JL_U	JL_IU_T2	2L	201.5	0	JellyLow_T_H	JellyLow_T_E_Ri	T_H	T2	Unirrigated_Ri	Ridge	1	400	1887	11	2.96	7	14.5	0	0	0	True Sample	Unirrigated_T2	2020-09-15	13.8	14.3	0.1	10.8	19.4	29.5	16.2	17.3	18.6
JL-U1-RO_S112	2	1_10	11		22.917	2.96		JellyLow_Ro	JellyLow	Unirrigated	Unirrigated	JL_U	JL_IU_T2	2L	201.5	0	JellyLow_T_H	JellyLow_T_H_Ro	T_H	T2	Unirrigated_Ro	Root	1	400	1887	11	2.96	7	14.5	0	0	0	True Sample	Unirrigated_T2	2020-09-15	13.8	14.3	0.1	10.8	19.4	29.5	16.2	17.3	18.6
JL-U1-RO_S31	2	1_10	11		22.917	2.96		JellyLow_Ro	JellyLow	Unirrigated	Unirrigated	JL_U	JL_IU_T2	2L	201.5	0	JellyLow_T_H	JellyLow_T_H_Ro	T_H	T2	Unirrigated_Ro	Root	1	400	1887	11	2.96	7	14.5	0	0	0	True Sample	Unirrigated_T2	2020-09-15	13.8	14.3	0.1	10.8	19.4	29.5	16.2	17.3	18.6
JL-U2-RI_S135	5	2_10	6		12.5	3.23		JellyLow_Ri	JellyLow	Unirrigated	Unirrigated	JL_U	JL_IU_T2	2L	201.5	0	JellyLow_T_H	JellyLow_T_E_Ri	T_H	T2	Unirrigated_Ri	Ridge	1	400	1887	6	3.23	7	14.5	0	0	0	True Sample	Unirrigated_T2	2020-09-15	13.8	14.3	0.1	10.8	19.4	29.5	16.2	17.3	18.6
JL-U2-RI_S54	5	2_10	6		12.5	3.23		JellyLow_Ri	JellyLow	Unirrigated	Unirrigated	JL_U	JL_IU_T2	2L	201.5	0	JellyLow_T_H	JellyLow_T_E_Ri	T_H	T2	Unirrigated_Ri	Ridge	1	400	1887	6	3.23	7	14.5	0	0	0	True Sample	Unirrigated_T2	2020-09-15	13.8	14.3	0.1	10.8	19.4	29.5	16.2	17.3	18.6
JL-U2-RO_S124	5	2_10	6		12.5	3.23		JellyLow_Ro	JellyLow	Unirrigated	Unirrigated	JL_U	JL_IU_T2	2L	201.5	0	JellyLow_T_H	JellyLow_T_H_Ro	T_H	T2	Unirrigated_Ro	Root	1	400	1887	6	3.23	7	14.5	0	0	0	True Sample	Unirrigated_T2	2020-09-15	13.8	14.3	0.1	10.8	19.4	29.5	16.2	17.3	18.6
JL-U2-RO_S43	5	2_10	6		12.5	3.23		JellyLow_Ro	JellyLow	Unirrigated	Unirrigated	JL_U	JL_IU_T2	2L	201.5	0	JellyLow_T_H	JellyLow_T_H_Ro	T_H	T2	Unirrigated_Ro	Root	1	400	1887	6	3.23	7	14.5	0	0	0	True Sample	Unirrigated_T2	2020-09-15	13.8	14.3	0.1	10.8	19.4	29.5	16.2	17.3	18.6
JL-U3-RI_S147	7	3_7	9		18.75	2.64		JellyLow_Ri	JellyLow	Unirrigated	Unirrigated	JL_U	JL_IU_T2	2L	201.5	0	JellyLow_T_H	JellyLow_T_E_Ri	T_H	T2	Unirrigated_Ri	Ridge	1	400	1887	9	2.64	7	14.5	0	0	0	True Sample	Unirrigated_T2	2020-09-15	13.8	14.3	0.1	10.8	19.4	29.5	16.2	17.3	18.6
JL-U3-RI_S66	7	3_7	9		18.75	2.64		JellyLow_Ri	JellyLow	Unirrigated	Unirrigated	JL_U	JL_IU_T2	2L	201.5	0	JellyLow_T_H	JellyLow_T_E_Ri	T_H	T2	Unirrigated_Ri	Ridge	1	400	1887	9	2.64	7	14.5	0	0	0	True Sample	Unirrigated_T2	2020-09-15	13.8	14.3	0.1	10.8	19.4	29.5	16.2	17.3	18.6
JL-U3-RO_S136	7	3_7	9		18.75	2.64		JellyLow_Ro	JellyLow	Unirrigated	Unirrigated	JL_U	JL_IU_T2	2L	201.5	0	JellyLow_T_H	JellyLow_T_H_Ro	T_H	T2	Unirrigated_Ro	Root	1	400	1887	9	2.64	7	14.5	0	0	0	True Sample	Unirrigated_T2	2020-09-15	13.8	14.3	0.1	10.8	19.4	29.5	16.2	17.3	18.6
JL-U3-RO_S55	7	3_7	9		18.75	2.64		JellyLow_Ro	JellyLow	Unirrigated	Unirrigated	JL_U	JL_IU_T2	2L	201.5	0	JellyLow_T_H	JellyLow_T_H_Ro	T_H	T2	Unirrigated_Ro	Root	1	400	1887	9	2.64	7	14.5	0	0	0	True Sample	Unirrigated_T2	2020-09-15	13.8	14.3	0.1	10.8	19.4	29.5	16.2	17.3	18.6
Neg1_S108	Negative	Negative	Negative		Negative	Negative		Negative	Negative	Negative	Negative	Negative	Negative	Negative	Negative	Negative	Negative	Negative	Negative	Negative	Negative	Negative	Negative	Negative	Negative	Negative	Negative	Negative	Negative	Negative	Negative	Negative	Control Sample	Negative	Negative	Negative	Negative	Negative	Negative	Negative	Negative	Negative	Negative	Negative
Neg1_S189	Negative	Negative	Negative		Negative	Negative		Negative	Negative	Negative	Negative	Negative	Negative	Negative	Negative	Negative	Negative	Negative	Negative	Negative	Negative	Negative	Negative	Negative	Negative	Negative	Negative	Negative	Negative	Negative	Negative	Negative	Control Sample	Negative	Negative	Negative	Negative	Negative	Negative	Negative	Negative	Negative	Negative	Negative
Neg2_S171	Negative	Negative	Negative		Negative	Negative		Negative	Negative	Negative	Negative	Negative	Negative	Negative	Negative	Negative	Negative	Negative	Negative	Negative	Negative	Negative	Negative	Negative	Negative	Negative	Negative	Negative	Negative	Negative	Negative	Negative	Control Sample	Negative	Negative	Negative	Negative	Negative	Negative	Negative	Negative	Negative	Negative	Negative
Neg2_S90	Negative	Negative	Negative		Negative	Negative		Negative	Negative	Negative	Negative	Negative	Negative	Negative	Negative	Negative	Negative	Negative	Negative	Negative	Negative	Negative	Negative	Negative	Negative	Negative	Negative	Negative	Negative	Negative	Negative	Negative	Control Sample	Negative	Negative	Negative	Negative	Negative	Negative	Negative	Negative	Negative	Negative	Negative
Neg3_S177	Negative	Negative	Negative		Negative	Negative		Negative	Negative	Negative	Negative	Negative	Negative	Negative	Negative	Negative	Negative	Negative	Negative	Negative	Negative	Negative	Negative	Negative	Negative	Negative	Negative	Negative	Negative	Negative	Negative	Negative	Control Sample	Negative	Negative	Negative	Negative	Negative	Negative	Negative	Negative	Negative	Negative	Negative
Neg3_S96	Negative	Negative	Negative		Negative	Negative		Negative	Negative	Negative	Negative	Negative	Negative	Negative	Negative	Negative	Negative	Negative	Negative	Negative	Negative	Negative	Negative	Negative	Negative	Negative	Negative	Negative	Negative	Negative	Negative	Negative	Control Sample	Negative	Negative	Negative	Negative	Negative	Negative	Negative	Negative	Negative	Negative	Negative
