# Supplementary material for: Balancing the scales: assessing the impact of irrigation and pathogen burden on potato blackleg disease and soil microbial communities
Source: Microbiome. 2024 Oct 21;12:210. doi: 10.1186/s40168-024-01918-6 (PMC11492761; doi:10.1186/s40168-024-01918-6)
Supplement: Supplementary file 3 — Supplementary Material 2: Supplementary data file 2. Complete metadata for the field-trial [file 40168_2024_1918_MOESM2_ESM.xlsx]

## Sheet: Sheet1
2020 NIAB CUF F38/39
Expt 7
Blackleg Stock x Irrigation
MAS
Project C-200027															42.8	m
	3-12
	Jelly High
	Irrigation 3
															39.2	m
															37.2	m
	3-7			3-8			3-9			3-10			3-11
	Jelly Low			Estima Minitubers			Estima Minitubers			Jelly High			Estima Minitubers
	Unirrigated			Irrigation 1			Irrigation 3			Irrigation 1			Irrigation 2
															33.6	m
															31.6	m
	3-2			3-3			3-4			3-5			3-6
	Jelly High			Jelly Low			Estima Minitubers			Jelly High			Jelly Low
	Unirrigated			Irrigation 2			Unirrigated			Irrigation 2			Irrigation 3
															28	m
															26	m
	2-9			2-10			2-11			2-12			3-1
	Jelly High			Jelly Low			Estima Minitubers			Estima Minitubers			Jelly Low
	Irrigation 3			Unirrigated			Unirrigated			Irrigation 2			Irrigation 1
															22.4	m
															20.4	m
	2-4			2-5			2-6			2-7			2-8
	Jelly Low			Jelly Low			Jelly Low			Estima Minitubers			Jelly High
	Irrigation 1			Irrigation 2			Irrigation 3			Irrigation 1			Irrigation 2
															16.8	m
															14.8	m
	1-11			1-12			2-1			2-2			2-3
	Jelly High			Jelly High			Jelly High			Jelly High			Estima Minitubers
	Irrigation 1			Irrigation 2			Irrigation 1			Unirrigated			Irrigation 3
															11.2	m
															9.2	m
	1-6			1-7			1-8			1-9			1-10
	Jelly High			Estima Minitubers			Estima Minitubers			Estima Minitubers			Jelly Low
	Irrigation 3			Irrigation 2			Irrigation 1			Irrigation 3			Unirrigated
															5.6	m
															3.6	m
	1-1			1-2			1-3			1-4			1-5
	Jelly Low			Jelly Low			Jelly Low			Estima Minitubers			Jelly High
	Irrigation 1			Irrigation 2			Irrigation 3			Unirrigated			Unirrigated
															0	m
	X O	O X	X X	X O	O X	X X	X O	O X	X X	X O	O X	X X	X O	O X
	Seed	Jelly/Estima		GVAP/JHI
	Seed size	30-40	mm	Count	1206.27
	Spacing	30	cm
	No./plot	72
	Total no.	3456
